# Supplementary material for: IGT/LAZY genes are differentially influenced by light and required for light-induced change to organ angle
Source: BMC Biol. 2024 Jan 17;22:8. doi: 10.1186/s12915-024-01813-4 (PMC10795295; doi:10.1186/s12915-024-01813-4)
Supplement: Supplementary file 8 — Additional file 8: Table S1. Table of IGT/LAZY family gene names and Arabidopsis IDs from current and recent studies. Table S2. Primers used in this study. [file 12915_2024_1813_MOESM8_ESM.xlsx]

## Sheet: TableS1
AT ID à	At5g14090	At1g19115	At1g17400	At1g72490	At3g27025	At2g46640	At3g24750
Current Study	LAZY1	DRO2	DRO3	DRO1	LAZY6	TAC1
Uga et al. 2013				Closest A. thaliana homolog to OsDRO1
Yoshihara et al. 2013	LAZY1	LAZY1 homolog	LAZY1 homolog	LAZY1 homolog	LAZY1 homolog		LAZY1 homolog
Dardick et al. 2013	LAZY1					TAC1
Ge and Chen 2016		NGR3	NGR1	NGR2
Guseman et al. 2017		DRO2	DRO3	DRO1
Yoshihara and Spalding 2017	LAZY1	LAZY3	LAZY2	LAZY4	LAZY6		LAZY5
Taniguchi et al. 2017	LZY1		LZY2	LZY3
Nishimura et al. 2023	LZY1	LZY4	LZY2	LZY3

## Sheet: TableS2
qPCR Primers
Gene	Primer Name	Sequence
At5g14090 (LAZY1)	AtLAZY1 qPCR F	TCCGGGAGAATAGCAAAGAGCCAT
	AtLAZY qPCR R	TGT ATT GCT TGG GTC CTG CGA A
At1g72490 (AtDRO1)	AtDRO qPCR F	TCCTCTGCTTCTTCTCATCATCCG
	AtDRO qPCR R	ACCAATCGCGAGTAATCCGTGAG
At1g19115 (AtDRO2)	AtDRO2 qPCR F	GCGTGTGCCTACTTCAGATTCTTC
	AtDRO2 qPCR R1	CGTCTTGAGGCAAACCTTGGAC
At3g27025 (AtLAZY6)	AtLAZY6 qPCR F	TGAAGCTGCTAAGTTGGATGCG
	AtLAZY6 qPCR R	AGGAGTTTGTGCGGATGTCTTGG
At5g25760 (AtUBC21)	AtUBC21 qPCR F	TCCTCTTAACTGCGACTCAGG
	AtUBC21 qPCR R	GCGAGGCGTGTATACATTTG
At3g02780 (AtIPP2)	IPP2 qPCR F	GTATGAGTTGCTTCTCCAGCAAAG
	IPP2 qPCR R	GAGGATGGCTGCAACAAGTGT
Cloning Primers
Construct	Primer Name	Sequence	Restriction Site
35S::DRO1	AtDRO1 CDS F	CGAGTCGACATGAAGTTTTTCGGGTGGAT	SalI
	AtDRO1 CDS R	AATGGATCCTCAGATCTCAAGAACAATGAAATC	BamHI
35S::LAZY1	AtLAZY1 CDS F	CGAGTCGACATGAAGTTTTGGGGCTGG	SalI
	AtLAZY1 CDS R	AATGGATCCTTACAGTTCCAACACGAAATAGTCTTC	BamHI
35S::LAZY6	AtLAZY2 35S Clon F	CGAGTCGACATGAAGCTGCTAAGTTGGATGC	SalI
	AtLAZY2 35S Clon R	AATGGATCCTCACAGCTCCAGAACAAGATACTC	BamHI
pLAZY6::GUS	pLAZY2 Clon AscI F	GTTAGGCGCGCCgaggatttaatgtcaatacaattgaat	AscI
	pLAZY2 Clon SalI R	TCATGTCGACgttgtcttctctcagcttctattttttc	SalI
CRISPR Primers
Target	Primer Name	Sequence
LAZY6 CRISPR	At3g27025 CRISPR F	GTCTGTACCAAGCGTCCCGAgttttagagctagaaatagcaagttaaa
	At3g27025 CRISPR R	TCGGGACGCTTGGTACAGACCAATCACTACTTCGACTCTAGCTGTA
