# Supplementary material for: IGT/LAZY genes are differentially influenced by light and required for light-induced change to organ angle
Source: BMC Biol. 2024 Jan 17;22:8. doi: 10.1186/s12915-024-01813-4 (PMC10795295; doi:10.1186/s12915-024-01813-4)
Supplement: Supplementary file 9 — Additional file 9. Raw data used for Figs. 1, 2, 3, 4, 5 and Additional file 1: Figs. S2, S3, S5, and S7. [file 12915_2024_1813_MOESM9_ESM.xlsx]

## Sheet: Fig1
LightCondition	Genotype	Time	Sample	PlantNo	BranchNo	BranchAngle	TipAngle
72hrConstantLight	Col	0h	1	1	1	53.88	90.604
72hrConstantLight	Col	0h	2	1	2	46.855	78.573
72hrConstantLight	Col	0h	3	2	1	46.808	64.547
72hrConstantLight	Col	0h	4	2	2	59.283	94.855
72hrConstantLight	Col	0h	5	3	1	48.77	102.962
72hrConstantLight	Col	0h	6	3	2	57.314	119.39
72hrConstantLight	Col	0h	7	4	1	42.043	64.925
72hrConstantLight	Col	0h	8	4	2	51.368	84.8
72hrConstantLight	Col	24h	1	1	1	52.6	95.4
72hrConstantLight	Col	24h	2	1	2	43.2	87.3
72hrConstantLight	Col	24h	3	2	1	51	60.3
72hrConstantLight	Col	24h	4	2	2	60	90.1
72hrConstantLight	Col	24h	5	3	1	52.4	101.5
72hrConstantLight	Col	24h	6	3	2	52	116.3
72hrConstantLight	Col	24h	7	4	1	45.2	64.7
72hrConstantLight	Col	24h	8	4	2	54.5	72.4
72hrConstantLight	Col	48h	1	1	1	56.8	106
72hrConstantLight	Col	48h	2	1	2	42.1	52.7
72hrConstantLight	Col	48h	3	2	1	54.3	42.6
72hrConstantLight	Col	48h	4	2	2	62.9	82.5
72hrConstantLight	Col	48h	5	3	1	50.4	113.3
72hrConstantLight	Col	48h	6	3	2	51.8	107.5
72hrConstantLight	Col	48h	7	4	1	48.1	67.7
72hrConstantLight	Col	48h	8	4	2	54.7	59
72hrConstantLight	Col	72h	1	1	1	58.9	101.3
72hrConstantLight	Col	72h	2	1	2	43	79.7
72hrConstantLight	Col	72h	3	2	1	55.3	49
72hrConstantLight	Col	72h	4	2	2	65.4	94.2
72hrConstantLight	Col	72h	5	3	1	51.2	123.5
72hrConstantLight	Col	72h	6	3	2	52.7	106.8
72hrConstantLight	Col	72h	7	4	1	49.6	69.5
72hrConstantLight	Col	72h	8	4	2	56.6	65
72hrConstantLight	lazy1	0h	1	1	1	92	156.6
72hrConstantLight	lazy1	0h	2	1	2	100.7	183
72hrConstantLight	lazy1	0h	3	2	1	56.3	99.5
72hrConstantLight	lazy1	0h	4	2	2	113.2	168
72hrConstantLight	lazy1	0h	5	3	1	79.3	137.1
72hrConstantLight	lazy1	0h	6	3	2	110.8	138
72hrConstantLight	lazy1	0h	7	4	1	107.7	185
72hrConstantLight	lazy1	0h	8	4	2	118.9	181
72hrConstantLight	lazy1	24h	1	1	1	92.2	222.5
72hrConstantLight	lazy1	24h	2	1	2	100.7	249.6
72hrConstantLight	lazy1	24h	3	2	1	61.9	176.7
72hrConstantLight	lazy1	24h	4	2	2	113.4	214.4
72hrConstantLight	lazy1	24h	5	3	1	78	204.6
72hrConstantLight	lazy1	24h	6	3	2	111.8	187
72hrConstantLight	lazy1	24h	7	4	1	108.4	224.6
72hrConstantLight	lazy1	24h	8	4	2	119.5	190.3
72hrConstantLight	lazy1	48h	1	1	1	92.4	176.8
72hrConstantLight	lazy1	48h	2	1	2	102.1	208.9
72hrConstantLight	lazy1	48h	3	2	1	66	166.8
72hrConstantLight	lazy1	48h	4	2	2	112.5	249.6
72hrConstantLight	lazy1	48h	5	3	1	81.6	211.1
72hrConstantLight	lazy1	48h	6	3	2	113.2	129.4
72hrConstantLight	lazy1	48h	7	4	1	107.6	197.3
72hrConstantLight	lazy1	48h	8	4	2	119.2	117.4
72hrConstantLight	lazy1	72h	1	1	1	92.4	227.8
72hrConstantLight	lazy1	72h	2	1	2	101.9	156
72hrConstantLight	lazy1	72h	3	2	1	67.1	182
72hrConstantLight	lazy1	72h	4	2	2	111.9	278.8
72hrConstantLight	lazy1	72h	5	3	1	79.6	244.3
72hrConstantLight	lazy1	72h	6	3	2	112.9	253.4
72hrConstantLight	lazy1	72h	7	4	1	111.4	219.4
72hrConstantLight	lazy1	72h	8	4	2	120.3	206.6
72hrConstantLight	triple	0h	1	1	1	101.7	141.9
72hrConstantLight	triple	0h	2	1	2	138	181
72hrConstantLight	triple	0h	3	2	1	112.9	75.9
72hrConstantLight	triple	0h	4	2	2	127.7	215
72hrConstantLight	triple	0h	5	3	1	117.9	197.5
72hrConstantLight	triple	0h	6	3	2	136.9	204.2
72hrConstantLight	triple	0h	7	4	1	101.9	172
72hrConstantLight	triple	0h	8	4	2	151.1	298.7
72hrConstantLight	triple	24h	1	1	1	108.3	15.7
72hrConstantLight	triple	24h	2	1	2	128.7	262.5
72hrConstantLight	triple	24h	3	2	1	112.9	252.9
72hrConstantLight	triple	24h	4	2	2	115.2	257.4
72hrConstantLight	triple	24h	5	3	1	106.1	264.5
72hrConstantLight	triple	24h	6	3	2	132.9	259.6
72hrConstantLight	triple	24h	7	4	1	102.3	103.6
72hrConstantLight	triple	24h	8	4	2	139.4	294.4
72hrConstantLight	triple	48h	1	1	1	105.1	195
72hrConstantLight	triple	48h	2	1	2	127.7	230.5
72hrConstantLight	triple	48h	3	2	1	113.1	217.5
72hrConstantLight	triple	48h	4	2	2	108.3	132.4
72hrConstantLight	triple	48h	5	3	1	97.6	291.9
72hrConstantLight	triple	48h	6	3	2	134.6	234.6
72hrConstantLight	triple	48h	7	4	1	99.9	244.9
72hrConstantLight	triple	48h	8	4	2	142.9	250.1
72hrConstantLight	triple	72h	1	1	1	105.8	163.9
72hrConstantLight	triple	72h	2	1	2	132.3	147.6
72hrConstantLight	triple	72h	3	2	1	109	260.7
72hrConstantLight	triple	72h	4	2	2	117.1	201.7
72hrConstantLight	triple	72h	5	3	1	105.1	246.7
72hrConstantLight	triple	72h	6	3	2	135.6	164.1
72hrConstantLight	quad	0h	1	1	1	108.8	181
72hrConstantLight	quad	0h	2	2	1	121.9	228.9
72hrConstantLight	quad	0h	3	3	1	103.2	170.5
72hrConstantLight	quad	0h	4	3	2	150.4	232.9
72hrConstantLight	quad	0h	5	4	1	98.8	92.7
72hrConstantLight	quad	0h	6	4	2	126.5	185
72hrConstantLight	quad	24h	1	1	1	106.9	233.2
72hrConstantLight	quad	24h	2	2	1	123	164.3
72hrConstantLight	quad	24h	3	3	1	96.5	199.5
72hrConstantLight	quad	24h	4	3	2	145.2	245.3
72hrConstantLight	quad	24h	5	4	1	95.5	224.8
72hrConstantLight	quad	24h	6	4	2	125.4	218.4
72hrConstantLight	quad	48h	1	1	1	108.3	284.8
72hrConstantLight	quad	48h	2	2	1	122	228.2
72hrConstantLight	quad	48h	3	3	1	97.9	280.8
72hrConstantLight	quad	48h	4	3	2	132.9	341.4
72hrConstantLight	quad	48h	5	4	1	96.7	266.6
72hrConstantLight	quad	48h	6	4	2	118.9	100.3
72hrConstantLight	quad	72h	1	1	1	107.3	181
72hrConstantLight	quad	72h	2	2	1	122.7	246.9
72hrConstantLight	quad	72h	3	3	1	95.6	219.8
72hrConstantLight	quad	72h	4	3	2	120	269.9
72hrConstantLight	quad	72h	5	4	1	97	217.9
72hrConstantLight	quad	72h	6	4	2	114.1	91.2
72hrConstantDark	Col	0h	1	1	1	48	117.1
72hrConstantDark	Col	0h	2	1	2	58.8	84.7
72hrConstantDark	Col	0h	3	2	1	59.5	66.9
72hrConstantDark	Col	0h	4	2	2	50.3	92.2
72hrConstantDark	Col	0h	5	3	1	50.1	68.6
72hrConstantDark	Col	0h	6	3	2	44.9	76.2
72hrConstantDark	Col	0h	7	4	1	58.4	97.5
72hrConstantDark	Col	0h	8	4	2	45.4	95
72hrConstantDark	Col	24h	1	1	1	52.2	35.7
72hrConstantDark	Col	24h	2	1	2	58.5	41.6
72hrConstantDark	Col	24h	3	2	1	59.8	40.6
72hrConstantDark	Col	24h	4	2	2	52.5	35.9
72hrConstantDark	Col	24h	5	3	1	48	33.7
72hrConstantDark	Col	24h	6	3	2	43.6	36.1
72hrConstantDark	Col	24h	7	4	1	56.8	48.1
72hrConstantDark	Col	24h	8	4	2	43.7	62.1
72hrConstantDark	Col	48h	1	1	1	50.7	33.9
72hrConstantDark	Col	48h	2	1	2	58.7	44.7
72hrConstantDark	Col	48h	3	2	1	60.6	38.6
72hrConstantDark	Col	48h	4	2	2	51.9	38.4
72hrConstantDark	Col	48h	5	3	1	48.2	31.4
72hrConstantDark	Col	48h	6	3	2	43.7	22.9
72hrConstantDark	Col	48h	7	4	1	57.5	42.1
72hrConstantDark	Col	48h	8	4	2	43.8	39.5
72hrConstantDark	Col	72h	1	1	1	52.6	37.2
72hrConstantDark	Col	72h	2	1	2	59.4	41.5
72hrConstantDark	Col	72h	3	2	1	60.9	39.1
72hrConstantDark	Col	72h	4	2	2	52.2	40.1
72hrConstantDark	Col	72h	5	3	1	47.2	31.2
72hrConstantDark	Col	72h	6	3	2	43.1	27.3
72hrConstantDark	Col	72h	7	4	1	58.1	41
72hrConstantDark	Col	72h	8	4	2	42.2	14.2
72hrConstantDark	lazy1	0h	1	1	1	95.9	169.6
72hrConstantDark	lazy1	0h	2	1	2	110.6	193.8
72hrConstantDark	lazy1	0h	3	2	1	78.4	179.4
72hrConstantDark	lazy1	0h	4	2	2	82.6	129.3
72hrConstantDark	lazy1	0h	5	2	3	102.7	174.5
72hrConstantDark	lazy1	0h	6	3	1	81.1	98.9
72hrConstantDark	lazy1	0h	7	3	2	107.7	216.5
72hrConstantDark	lazy1	0h	8	3	3	104.5	186.9
72hrConstantDark	lazy1	0h	9	4	1	83.8	181
72hrConstantDark	lazy1	0h	10	4	2	105.2	193
72hrConstantDark	lazy1	24h	1	1	1	93.8	28.7
72hrConstantDark	lazy1	24h	2	1	2	111.2	66.7
72hrConstantDark	lazy1	24h	3	2	1	78	40.8
72hrConstantDark	lazy1	24h	4	2	2	87.3	41.5
72hrConstantDark	lazy1	24h	5	2	3	103.3	74.7
72hrConstantDark	lazy1	24h	6	3	1	78.7	22.5
72hrConstantDark	lazy1	24h	7	3	2	106.5	53.2
72hrConstantDark	lazy1	24h	8	3	3	108.8	104.5
72hrConstantDark	lazy1	24h	9	4	1	85.3	43.6
72hrConstantDark	lazy1	24h	10	4	2	106.1	91.1
72hrConstantDark	lazy1	48h	1	1	1	95.4	8.8
72hrConstantDark	lazy1	48h	2	1	2	111	14.6
72hrConstantDark	lazy1	48h	3	2	1	74.4	14.4
72hrConstantDark	lazy1	48h	4	2	2	86.9	21.7
72hrConstantDark	lazy1	48h	5	2	3	103.5	14.3
72hrConstantDark	lazy1	48h	6	3	1	78.9	22.9
72hrConstantDark	lazy1	48h	7	3	2	106.9	29.4
72hrConstantDark	lazy1	48h	8	3	3	107	84.1
72hrConstantDark	lazy1	48h	9	4	1	87	0.2
72hrConstantDark	lazy1	48h	10	4	2	106.9	43
72hrConstantDark	lazy1	72h	1	1	1	93.1	-30.7
72hrConstantDark	lazy1	72h	2	1	2	109.7	9.8
72hrConstantDark	lazy1	72h	3	2	1	79.3	20.7
72hrConstantDark	lazy1	72h	4	2	2	85.8	15.9
72hrConstantDark	lazy1	72h	5	2	3	105.8	10
72hrConstantDark	lazy1	72h	6	3	1	75.7	21.9
72hrConstantDark	lazy1	72h	7	3	2	108.2	29
72hrConstantDark	lazy1	72h	8	3	3	106.2	83.6
72hrConstantDark	lazy1	72h	9	4	1	83.5	-7.4
72hrConstantDark	lazy1	72h	10	4	2	105.3	39
72hrConstantDark	triple	0h	1	1	1	101.2	173.1
72hrConstantDark	triple	0h	2	1	2	121.4	268.8
72hrConstantDark	triple	0h	3	2	1	123.2	230.9
72hrConstantDark	triple	0h	4	3	1	121	106.7
72hrConstantDark	triple	0h	5	3	2	122.2	195.3
72hrConstantDark	triple	0h	6	4	1	103	210
72hrConstantDark	triple	0h	7	4	2	138	260
72hrConstantDark	triple	24h	1	1	1	99.3	182
72hrConstantDark	triple	24h	2	1	2	121.3	232.1
72hrConstantDark	triple	24h	3	2	1	125.2	235.9
72hrConstantDark	triple	24h	4	3	1	124.8	127.7
72hrConstantDark	triple	24h	5	3	2	123.1	192
72hrConstantDark	triple	24h	6	4	1	102.7	211.2
72hrConstantDark	triple	24h	7	4	2	139.6	269.6
72hrConstantDark	triple	48h	1	1	1	97.8	159.8
72hrConstantDark	triple	48h	2	1	2	120.9	251.1
72hrConstantDark	triple	48h	3	2	1	125.6	237.8
72hrConstantDark	triple	48h	4	3	1	118.4	131.8
72hrConstantDark	triple	48h	5	3	2	123.7	175.3
72hrConstantDark	triple	48h	6	4	1	104	196.6
72hrConstantDark	triple	48h	7	4	2	136	249.3
72hrConstantDark	triple	72h	1	1	1	94.4	152.3
72hrConstantDark	triple	72h	2	1	2	121	249
72hrConstantDark	triple	72h	3	2	1	128.1	241.6
72hrConstantDark	triple	72h	4	3	1	121.5	120.4
72hrConstantDark	triple	72h	5	3	2	118.7	173
72hrConstantDark	triple	72h	6	4	1	102.7	195.6
72hrConstantDark	triple	72h	7	4	2	139.6	263.2
72hrConstantDark	quad	0h	1	1	1	109.4	193.8
72hrConstantDark	quad	0h	2	1	2	127.1	173.8
72hrConstantDark	quad	0h	3	2	1	102	122.2
72hrConstantDark	quad	0h	4	2	2	113.2	217.6
72hrConstantDark	quad	0h	5	3	1	108.3	27.9
72hrConstantDark	quad	0h	6	3	2	125.3	263.9
72hrConstantDark	quad	0h	7	4	1	134	125.1
72hrConstantDark	quad	0h	8	4	2	129.1	146.8
72hrConstantDark	quad	24h	1	1	1	112.3	208.5
72hrConstantDark	quad	24h	2	1	2	125.4	173.6
72hrConstantDark	quad	24h	3	2	1	102.8	191.3
72hrConstantDark	quad	24h	4	2	2	114.4	206.4
72hrConstantDark	quad	24h	5	3	1	105.6	84.6
72hrConstantDark	quad	24h	6	3	2	118.8	159.7
72hrConstantDark	quad	24h	7	4	1	134	136
72hrConstantDark	quad	24h	8	4	2	127.6	147
72hrConstantDark	quad	48h	1	1	1	114.3	165.4
72hrConstantDark	quad	48h	2	1	2	124.3	157.9
72hrConstantDark	quad	48h	3	2	1	103.9	164.2
72hrConstantDark	quad	48h	4	2	2	113.6	179.8
72hrConstantDark	quad	48h	5	3	1	104.6	104.5
72hrConstantDark	quad	48h	6	3	2	120.8	164.8
72hrConstantDark	quad	48h	7	4	1	135.5	141.4
72hrConstantDark	quad	48h	8	4	2	123.4	148.2
72hrConstantDark	quad	72h	1	1	1	116	164
72hrConstantDark	quad	72h	2	1	2	125.5	166.7
72hrConstantDark	quad	72h	3	2	1	103.8	150.8
72hrConstantDark	quad	72h	4	2	2	114.5	184
72hrConstantDark	quad	72h	5	3	1	101.6	98
72hrConstantDark	quad	72h	6	3	2	119.8	166.5
72hrConstantDark	quad	72h	7	4	1	136.4	140.4
72hrConstantDark	quad	72h	8	4	2	124.7	145

## Sheet: Fig2
Col																	dro1																	lazy triple
Constant Light									Constant Dark								Constant Light									Constant Dark								Constant Light									Constant Dark
Seedling	24hL Rep 1	24hL Rep 2	24hL Rep 3	24hL Rep 4				Seedling	24hD Rep 1	24hD Rep 2	24hD Rep 3	24hD Rep 4					Seedling	24hL Rep 1	24hL Rep 2	24hL Rep 3	24hL Rep 4				Seedling	24hD Rep 1	24hD Rep 2	24hD Rep 3	24hD Rep 4					Seedling	24hL Rep 1	24hL Rep 2	24hL Rep 3	24hL Rep 4				Seedling	24hD Rep 1	24hD Rep 2	24hD Rep 3	24hD Rep 4
1	32.067	13.782	-3.787	-6.009				1	20.225	14.421	30.256	27.051					1	31.329	9.422	13.69	12.665				1	69.444	81.573	47.672	54.904					1	16.639	25.046	19.179	28.072				1	78.69	57.995	58.841	65.925
2	8.56	8.817	10.552	4.699				2	7.052	58.891	29.169	51.189					2	-9.028	41.348	18.138	14.036				2	76.64	81.87	56.768	45.674					2	54.197	27.042	25.56	19.926				2	56.056	51.45	67.751	73.74
3	-1.931	9.462	1.45	4.467				3	44.045	41.055	5.443	44.421					3	56.007	9.372	17.879	8.973				3	97.352	63.621	56.31	48.576					3	50.492	30.343	13.878	36.703				3	66.176	94.145	4.635	70.821
4	5.412	2.137	3.272	-8.063				4	41.76	24.265	15.732	28.301					4	77.196	16.066	26.565	5.654				4	97.989	83.991	67.521	37.504					4	81.069	28.346	27.937	25.017				4	68.949	75.53	63.435	39.685
5	8.409	-3.533	7.365	-8.13				5	18.004	74.667	62.676	49.316					5	-5.857	12.136	-5.404	6.546				5	52.651	60.255	40.601	30.466					5	23.703	11.689	21.915	14.036				5	82.6	64.29	46.848	54.638
6	17.723	9.462	6.459	-13.201				6	93.764	14.306	40.192	31.908					6	23.305	-12.583	16.771	10.923				6	60.255	74.687	31.759	19.502					6	22.932	37.659	28.56	12.465				6	95.254	70.523	6.009	30.823
7	14.031	11.848	22.166	3.453				7	55.305	16.113	25.017	51.072					7	0	-6.379	26.678	3.857				7	40.598	53.13	37.093	35.676					7	25.787	4.531	57.339	36.87				7	86.682	75.964	3.434	36.501
8	1.056	16.239	16.091	7.339				8	19.496	66.038	39.094	40.815					8	12.755	33.69	13.173	5.991				8	61.742	66.541	25.096	43.884					8	-9.567	-20.674	28.818	12.848				8	49.485	54.819	76.651	44.542
9	11.665	11.16	-7.824	0.659				9	31.487	39.954	49.399	-25.145					9	39.369	58.59	10.886	7.853				9	44.157	72.897	32.735	69.075					9	10.098	-0.521	20.158	-2.386				9	48.888	71.565	69.146	68.385
10	13.233	15.388	-10.091	17.787				10	72.801	39.001	9.782	28.025					10	73.443	-8.317	14.381	6.992				10	55.989	38.157	87.563	67.109					10	43.423	67.391	13.658	44.293				10	59.744	63.048	74.219	64.654
11	4.574	28.301	9.894	15.945				11	35.69	46.71	24.88	22.62					11	2.726	4.618	12.395	3.489				11	157.751	70.145	50.356	15.311					11	35.655	50.029	8.902	46.736				11	48.411	86.864	0	24.986
12	34.285	9.224	1.71	0				12	25.174	2.694	28.393	59.036					12	74.982	-10.018	9.583	43.229				12	88.995	45.603	62.103	57.477					12	46.292	95.001	19.612	-12.031				12	84.936	67.574	50.042	42.769
13	33.294	0.19	8.171	23.448				13	39.019	68.836	14.036	13.449					13	20.384	32.225	2.347	-6.882				13	67.048	70.677	3.652	61.991					13	32.152	25.017	0.058	5.877				13	76.264	68.523	47.121	57.433
14	8.637	22.62	14.036	11.75				14	30.861	100.244	13.444	19.44					14	13.61	58.299	13.191	-3.489				14	63.083	36.377	52.001	73.301					14	21.886	37.042	21.4	16.699				14	77.574	57.171	36.69	41.455
15	1.454	29.602	-0.418	-1.292				15	41.532	77.005	60.255	38.454					15	-10.869	26.83	9.377	12.938				15	21.251	70.463	60.255	45.516					15	85.147	-2.064	20.87	-4.611				15	77.905	64.855	42.51	-19.654
16	2.277	34.461	27.504	4.128				16	64.47	33.546	9.273	31.43					16	23.523	6.654	5.194	13.339				16	59.744	54.118	47.675	31.504					16	4.658	30.493	23.587	18.869				16	44.556	60.68	55.713	57.319
17	11.31	9.36	3.18	-7.651				17	19.477	69.677	42.594	46.081					17	26.099	2.554	-2.274	5.587				17	75.801	77.661	49.399	43.409					17	59.657	57.955	24.286	30.816				17	90.735	48.576	31.866	64.885
18	6.759	6.674	20.854	4.316				18	48.814	39.447	8.842	49.686					18	-5.343	49.844	9.884	3.013				18	49.399	104.783	20.726	35.096					18	23.518	5.886	10.582	27.759				18	56.592	83.501	12.758	65.323
19	3.911	7.684	6.52	2.272				19	36.674	31.574	32.05	74.827					19	8.191	16.406	31.373	30.964				19	60.422	38.66	83.517	30.801					19	16.601	7.595	-21.209	34.346				19	70.145	68.749	26.878	26.811
20	4.175	-3.066	-10.784	6.242				20	41.698	37.114	9.762	23.962					20	-4.844	57.238	31.097	4.6				20	47.883	55.784	27.378	40.222					20	49.514	6.654	26.565	31.293				20	77.816	68.499	69.305	67.38
21	30.111	-4.483	11.461	35.417				21	30.579	68.839	8.427	22.62					21	1.032	-1.507	66.297	7.263				21	75.256	51.766	57.095	42.709					21	20.008	34.912	32.838	22.051				21	68.629	46.469	63.99	32.784
22	4.946	23.199	13.422	14.995				22	27.121	38.755	29.846	31.122					22	-3.633	35.189	8.569	18.988				22	62.304	50.528	54.644	36.384					22	23.98	30.556	35.38	-8.236				22	94.97	106.966	82.648	16.429
23	15.297	-16.143	-8.842	-8.13				23	64.335	65.433	16.209	11.56					23	6.483	39.401	17.716					23	94.221	60.422	18.083	45.855					23	114.044	42.879	51.147	27.594				23	90.764	85.03	44.293	24.775
24	3.284	12.47	5.377					24	23.199	31.608	13.201						24			-5.636					24	55.714	67.38							24		-20.884		46.273				24	82.725	73.379		15.255
					Avg	StDev	SEM						Avg	StDev	SEM							Avg	StDev							Avg	StDev								Avg	StDev							Avg	StDev
Average	11.4391	10.619	6.15575	4.54091	8.18869	3.36208	1.68104		38.8576	45.8414	25.7488	33.5322	35.995	8.48911	4.24455			19.6026	20.4817	15.0779	9.84223	16.2511	4.88468	2.44234		68.1537	63.7954	46.5218	43.9977	55.6171	12.1352	6.06758			37.0385	25.4968	22.2183	21.3033	26.5142	7.24348	3.62174		72.2728	69.4235	44.9906	44.486	57.7932	15.1208	7.56038
StDev	10.7483	11.7204	10.1766	11.5193					20.0088	24.112	16.5483	20.0097						27.6038	22.9936	14.7662	10.6493					26.5418	16.5042	20.2587	14.8887						28.3119	26.7094	15.6153	16.767					15.5943	14.4711	25.6931	22.8949
Angles_Counts					Total	Avg	StDev							Avg	StDev		Angles_Counts						Avg	StDev							Avg	StDev		Angles_Counts						Avg	StDev							Avg	StDev
150-180	0	0	0	0	0	0	0		0	0	0	0		0	0		150-180	0	0	0	0		0	0		1	0	0	0		0.25	0.5		150-180	0	0	0	0		0	0		0	0	0	0		0	0
120-150	0	0	0	0	0	0	0		0	0	0	0		0	0		120-150	0	0	0	0		0	0		0	0	0	0		0	0		120-150	0	0	0	0		0	0		0	0	0	0		0	0
90-120	0	0	0	0	0	0	0		1	1	0	0		0.5	0.57735		90-120	0	0	0	0		0	0		3	1	0	0		1	1.41421		90-120	1	1	0	0		0.5	0.57735		4	2	0	0		1.5	1.91485
60-90	0	0	0	0	0	0	0		3	7	2	1		3.25	2.62996		60-90	3	0	1	0		1	1.41421		11	14	5	4		8.5	4.79583		60-90	2	1	0	0		0.75	0.957427		13	16	8	8		11.25	3.94757
30-60	4	1	0	1	6	1.5	1.73205		12	11	6	12		10.25	2.87228		30-60	3	9	2	2		4	3.3665		8	9	13	17		11.75	4.11299		30-60	8	9	4	8		7.25	2.21736		7	6	9	10		8	1.82574
0-30	19	19	18	14	70	17.5	2.38048		8	5	16	9		9.5	4.65475		0-30	10	9	18	18		13.75	4.92443		1	0	5	2		2	2.16025		0-30	11	9	18	12		12.5	3.87298		0	0	5	5		2.5	2.88675
0--30	1	4	6	7	18	4.5	2.64575		0	0	0	1		0.25	0.5		0--30	6	5	3	2		4	1.82574		0	0	0	0		0	0		0--30	1	4	1	4		2.5	1.73205		0	0	0	1		0.25	0.5
-30--60	0	0	0	0	0	0	0		0	0	0	0		0	0		-30--60	0	0	0	0		0	0		0	0	0	0		0	0		-30--60	0	0	0	0		0	0		0	0	0	0		0	0
-60--90	0	0	0	0	0	0	0		0	0	0	0		0	0		-60--90	0	0	0	0		0	0		0	0	0	0		0	0		-60--90	0	0	0	0		0	0		0	0	0	0		0	0
-90--120	0	0	0	0	0	0	0		0	0	0	0		0	0		-90--120	0	0	0	0		0	0		0	0	0	0		0	0		-90--120	0	0	0	0		0	0		0	0	0	0		0	0
-120--150	0	0	0	0	0	0	0		0	0	0	0		0	0		-120--150	0	0	0	0		0	0		0	0	0	0		0	0		-120--150	0	0	0	0		0	0		0	0	0	0		0	0
-150--180	0	0	0	0	0	0	0		0	0	0	0		0	0		-150--180	0	0	0	0		0	0		0	0	0	0		0	0		-150--180	0	0	0	0		0	0		0	0	0	0		0	0
Total #	24	24	24	22	94	23.5	1		24	24	24	23		23.75	0.5		Total #	22	23	24	22		22.75	0.957427		24	24	23	23		23.5	0.57735		Total #	23	24	23	24		23.5	0.57735		24	24	22	24		23.5	1
Angles_Proportions																	Angles_Proportions																	Angles_Proportions
150-180	0	0	0	0		0	0		0	0	0	0		0	0		150-180	0	0	0	0		0	0		0.0416667	0	0	0		0.0106383	0.0208333		150-180	0	0	0	0		0	0		0	0	0	0		0	0
120-150	0	0	0	0		0	0		0	0	0	0		0	0		120-150	0	0	0	0		0	0		0	0	0	0		0	0		120-150	0	0	0	0		0	0		0	0	0	0		0	0
90-120	0	0	0	0		0	0		0.0416667	0.0416667	0	0		0.0210526	0.0240563		90-120	0	0	0	0		0	0		0.125	0.0416667	0	0		0.0425532	0.0589256		90-120	0.0434783	0.0416667	0	0		0.0212766	0.0245903		0.166667	0.0833333	0	0		0.0638298	0.0797856
60-90	0	0	0	0		0	0		0.125	0.291667	0.0833333	0.0434783		0.136842	0.109067		60-90	0.136364	0	0.0416667	0		0.043956	0.0643103		0.458333	0.583333	0.217391	0.173913		0.361702	0.195363		60-90	0.0869565	0.0416667	0	0		0.0319149	0.0414792		0.541667	0.666667	0.363636	0.333333		0.478723	0.156679
30-60	0.166667	0.0416667	0	0.0454545		0.0638298	0.0718283		0.5	0.458333	0.25	0.521739		0.431579	0.12449		30-60	0.136364	0.391304	0.0833333	0.0909091		0.175824	0.145778		0.333333	0.375	0.565217	0.73913		0.5	0.186904		30-60	0.347826	0.375	0.173913	0.333333		0.308511	0.090729		0.291667	0.25	0.409091	0.416667		0.340426	0.0838126
0-30	0.791667	0.791667	0.75	0.636364		0.744681	0.0733846		0.333333	0.208333	0.666667	0.391304		0.4	0.193535		0-30	0.454545	0.391304	0.75	0.818182		0.604396	0.211947		0.0416667	0	0.217391	0.0869565		0.0851064	0.0942073		0-30	0.478261	0.375	0.782609	0.5		0.531915	0.174499		0	0	0.227273	0.208333		0.106383	0.125986
0--30	0.0416667	0.166667	0.25	0.318182		0.191489	0.119037		0	0	0	0.0434783		0.0105263	0.0217391		0--30	0.272727	0.217391	0.125	0.0909091		0.175824	0.0834862		0	0	0	0		0	0		0--30	0.0434783	0.166667	0.0434783	0.166667		0.106383	0.0711229		0	0	0	0.0416667		0.0106383	0.0208333
-30--60	0	0	0	0		0	0		0	0	0	0		0	0		-30--60	0	0	0	0		0	0		0	0	0	0		0	0		-30--60	0	0	0	0		0	0		0	0	0	0		0	0
-60--90	0	0	0	0		0	0		0	0	0	0		0	0		-60--90	0	0	0	0		0	0		0	0	0	0		0	0		-60--90	0	0	0	0		0	0		0	0	0	0		0	0
-90--120	0	0	0	0		0	0		0	0	0	0		0	0		-90--120	0	0	0	0		0	0		0	0	0	0		0	0		-90--120	0	0	0	0		0	0		0	0	0	0		0	0
-120--150	0	0	0	0		0	0		0	0	0	0		0	0		-120--150	0	0	0	0		0	0		0	0	0	0		0	0		-120--150	0	0	0	0		0	0		0	0	0	0		0	0
-150--180	0	0	0	0		0	0		0	0	0	0		0	0		-150--180	0	0	0	0		0	0		0	0	0	0		0	0		-150--180	0	0	0	0		0	0		0	0	0	0		0	0
Col averages, error, and p-values																	dro1 averages, error, and p-values																	lazy triple averages, error, and p-values
Angle	Col 24L Avg	Col 24L StDev	Col 24L SEM	Col 24D Avg	Col 24D StDev	Col 24D SEM	24L V 24D p	Hommel correction									Angle	dro1 24L Avg	dro1 24L stdev	SEM	dro1 24D Avg	dro1 24D stdev	SEM	24L V 24D p	Hommel correction									Angle	lazy124 24L Avg	lazy124 24L stdev	SEM	lazy124 24D Avg	lazy124 24D StDev	SEM	24L V 24D p	Hommel correction
150-180	0	0	0	0	0	0											150-180	0	0	0	0.0104167	0.0208333	0.0104167	0.355918	0.355918									150-180	0	0	0	0	0	0
120-150	0	0	0	0	0	0											120-150	0	0	0	0	0	0											120-150	0	0	0	0	0	0
90-120	0	0	0	0.0208333	0.0240563	0.0120281	0.133975	0.133975									90-120	0	0	0	0.0416667	0.0589256	0.0294628	0.207031	0.355918									90-120	0.0212862	0.0245903	0.0122952	0.0625	0.0797856	0.0398928	0.361628	0.598313
60-90	0	0	0	0.13587	0.109067	0.0545337	0.0470679	0.0941358									60-90	0.0445076	0.0643103	0.0321552	0.358243	0.195363	0.0976817	0.0224897	0.0674591									60-90	0.0321558	0.0414792	0.0207396	0.476326	0.156679	0.0783394	0.00154199	0.00770993
30-60	0.063447	0.0718283	0.0359142	0.432518	0.12449	0.0622451	0.00214488	0.0107244									30-60	0.175478	0.145778	0.0728889	0.50317	0.186904	0.093452	0.032639	0.0979171									30-60	0.307518	0.090729	0.0453645	0.341856	0.0838126	0.0419063	0.598313	0.598313
0-30	0.742424	0.0733846	0.0366923	0.399909	0.193535	0.0967674	0.0162122	0.0486367									0-30	0.603508	0.211947	0.105974	0.0865036	0.0942073	0.0471036	0.00429189	0.0214595									0-30	0.533967	0.174499	0.0872497	0.108902	0.125986	0.0629931	0.0075382	0.0301528
0--30	0.194129	0.119037	0.0595186	0.0108696	0.0217391	0.0108696	0.0231298	0.0693895									0--30	0.176507	0.0834862	0.0417431	0	0	0											0--30	0.105072	0.0711229	0.0355614	0.0104167	0.0208333	0.0104167	0.0432323	0.129697
-30--60	0	0	0	0	0	0											-30--60	0	0	0	0	0	0											-30--60	0	0	0	0	0	0
-60--90	0	0	0	0	0	0											-60--90	0	0	0	0	0	0											-60--90	0	0	0	0	0	0
-90--120	0	0	0	0	0	0											-90--120	0	0	0	0	0	0											-90--120	0	0	0	0	0	0
-120--150	0	0	0	0	0	0											-120--150	0	0	0	0	0	0											-120--150	0	0	0	0	0	0
-150--180	0	0	0	0	0	0											-150--180	0	0	0	0	0	0											-150--180	0	0	0	0	0	0

## Sheet: Fig3
Fig 3A and B									Fig 3C									Fig 3D
Gene	Light Treatment	Tech Rep	Biological Set Name	Ct	Avg Tech Reps	Amplification Factor	Linearization (Amp Factor ^ -(Ct))		Gene	Light Treatment	Tech Rep	Biological Set Name	Ct	Avg Tech Reps	Amplification Factor	Linearization (Amp Factor ^ -(Ct))		Gene	Light Treatment	Tech Rep	Biological Set Name	Ct	Avg Tech Reps	Amplification Factor	Linearization (Amp Factor ^ -(Ct))
UBC21	72L 1	1	Whole Seedling	22.1333	22.2811	2.23	1.73537e-08		UBC21	30m L 1	1	Whole Seedlings	19.9433	19.8823	2.06	5.74887e-07		UBC21	0h L 1	1	Adult Apices	21.4623	21.524	1.97	4.59109e-07
UBC21	72L 1	2	Whole Seedling	22.5182					UBC21	30m L 1	2	Whole Seedlings	19.876					UBC21	0h L 1	2	Adult Apices	21.5307
UBC21	72L 1	3	Whole Seedling	22.1917					UBC21	30m L 1	3	Whole Seedlings	19.8277					UBC21	0h L 1	3	Adult Apices	21.579
UBC21	72L 2	1	Whole Seedling	22.1471	22.0791		2.04047e-08		UBC21	30m L 2	1	Whole Seedlings	19.9851	19.9409		5.51072e-07		UBC21	0h L 2	1	Adult Apices	21.8199	21.7653		3.89802e-07
UBC21	72L 2	2	Whole Seedling	22.0674					UBC21	30m L 2	2	Whole Seedlings	19.9789					UBC21	0h L 2	2	Adult Apices	21.6503
UBC21	72L 2	3	Whole Seedling	22.0229					UBC21	30m L 2	3	Whole Seedlings	19.8586					UBC21	0h L 2	3	Adult Apices	21.8258
UBC21	72L 3	1	Whole Seedling	22.0583	22.15		1.92775e-08		UBC21	30m L 3	1	Whole Seedlings	19.8115	19.7994		6.10391e-07		UBC21	0h L 3	1	Adult Apices	21.5087	21.5432		4.5317e-07
UBC21	72L 3	2	Whole Seedling	22.2499					UBC21	30m L 3	2	Whole Seedlings	19.7662					UBC21	0h L 3	2	Adult Apices	21.5175
UBC21	72L 3	3	Whole Seedling	22.1418					UBC21	30m L 3	3	Whole Seedlings	19.8206					UBC21	0h L 3	3	Adult Apices	21.6034
UBC21	72L 4	1	Whole Seedling	22.5769	22.2635		1.76e-08		UBC21	30m L 4	1	Whole Seedlings	19.5225	19.5313		7.40896e-07		UBC21	0h L 4	1	Adult Apices	21.4556	21.4452		4.84305e-07
UBC21	72L 4	2	Whole Seedling	22.2646					UBC21	30m L 4	2	Whole Seedlings	19.6703					UBC21	0h L 4	2	Adult Apices	21.3325
UBC21	72L 4	3	Whole Seedling	21.949					UBC21	30m L 4	3	Whole Seedlings	19.4012					UBC21	0h L 4	3	Adult Apices	21.5474
UBC21	72D 1	1	Whole Seedling	22.9397	22.9675		1.00074e-08		UBC21	1h L 1	1	Whole Seedlings	19.9242	19.9215		5.58844e-07		UBC21	1h L 1	1	Adult Apices	21.4292	21.4993		4.66871e-07
UBC21	72D 1	2	Whole Seedling	22.947					UBC21	1h L 1	2	Whole Seedlings	19.9602					UBC21	1h L 1	2	Adult Apices	21.5601
UBC21	72D 1	3	Whole Seedling	23.0157					UBC21	1h L 1	3	Whole Seedlings	19.8802					UBC21	1h L 1	3	Adult Apices	21.5084
UBC21	72D 2	1	Whole Seedling	23.2688	23.1316		8.77303e-09		UBC21	1h L 2	1	Whole Seedlings	19.7418	19.8062		6.07403e-07		UBC21	1h L 2	1	Adult Apices	21.6067	21.5082		4.64035e-07
UBC21	72D 2	2	Whole Seedling	23.1245					UBC21	1h L 2	2	Whole Seedlings	19.9054					UBC21	1h L 2	2	Adult Apices	21.4645
UBC21	72D 2	3	Whole Seedling	23.0015					UBC21	1h L 2	3	Whole Seedlings	19.7715					UBC21	1h L 2	3	Adult Apices	21.4536
UBC21	72D 3	1	Whole Seedling	23.1527	23.3824		7.17436e-09		UBC21	1h L 3	1	Whole Seedlings	19.9085	19.846		5.90195e-07		UBC21	1h L 3	1	Adult Apices	21.4191	21.3483		5.17177e-07
UBC21	72D 3	2	Whole Seedling	23.7873					UBC21	1h L 3	2	Whole Seedlings	19.9139					UBC21	1h L 3	2	Adult Apices	21.3779
UBC21	72D 3	3	Whole Seedling	23.2074					UBC21	1h L 3	3	Whole Seedlings	19.7155					UBC21	1h L 3	3	Adult Apices	21.248
UBC21	72D 4	1	Whole Seedling	22.5141	22.6479		1.29306e-08		UBC21	1h L 4	1	Whole Seedlings	20.1027	19.9698		5.3967e-07		UBC21	1h L 4	1	Adult Apices	21.0796	21.2147		5.66229e-07
UBC21	72D 4	2	Whole Seedling	22.6202					UBC21	1h L 4	2	Whole Seedlings	19.884					UBC21	1h L 4	2	Adult Apices	21.2271
UBC21	72D 4	3	Whole Seedling	22.8094					UBC21	1h L 4	3	Whole Seedlings	19.9227					UBC21	1h L 4	3	Adult Apices	21.3374
UBC21	72L 1	1	Adult Apices	21.0345	20.7319		6.0114e-08		UBC21	2h L 1	1	Whole Seedlings	20.9675	20.026		5.18193e-07		UBC21	2h L 1	1	Adult Apices	21.2369	21.2302		5.603e-07
UBC21	72L 1	2	Adult Apices	20.6519					UBC21	2h L 1	2	Whole Seedlings	19.5303					UBC21	2h L 1	2	Adult Apices	21.311
UBC21	72L 1	3	Adult Apices	20.5093					UBC21	2h L 1	3	Whole Seedlings	19.5802					UBC21	2h L 1	3	Adult Apices	21.1427
UBC21	72L 2	1	Adult Apices	20.6715	20.6283		6.53234e-08		UBC21	2h L 2	1	Whole Seedlings	19.3927	19.3767		8.28514e-07		UBC21	2h L 2	1	Adult Apices	21.2269	21.0123		6.4951e-07
UBC21	72L 2	2	Adult Apices	20.8032					UBC21	2h L 2	2	Whole Seedlings	19.5438					UBC21	2h L 2	2	Adult Apices	20.9134
UBC21	72L 2	3	Adult Apices	20.4102					UBC21	2h L 2	3	Whole Seedlings	19.1935					UBC21	2h L 2	3	Adult Apices	20.8966
UBC21	72L 3	1	Adult Apices	21.441	21.3091		3.78373e-08		UBC21	2h L 3	1	Whole Seedlings	19.7029	19.751		6.32139e-07		UBC21	2h L 3	1	Adult Apices	21.2217	21.1851		5.77702e-07
UBC21	72L 3	2	Adult Apices	21.2643					UBC21	2h L 3	2	Whole Seedlings	19.7949					UBC21	2h L 3	2	Adult Apices	21.1977
UBC21	72L 3	3	Adult Apices	21.2221					UBC21	2h L 3	3	Whole Seedlings	19.7552					UBC21	2h L 3	3	Adult Apices	21.1359
UBC21	72L 4	1	Adult Apices	21.0407	21.0187		4.77605e-08		UBC21	2h L 3	1	Whole Seedlings	20.0108	19.8685		5.80681e-07		UBC21	2h L 3	1	Adult Apices	20.8865	20.977		6.65233e-07
UBC21	72L 4	2	Adult Apices	20.9685					UBC21	2h L 3	2	Whole Seedlings	19.9116					UBC21	2h L 3	2	Adult Apices	20.9309
UBC21	72L 4	3	Adult Apices	21.047					UBC21	2h L 3	3	Whole Seedlings	19.683					UBC21	2h L 3	3	Adult Apices	21.1137
UBC21	72D 1	1	Adult Apices	22.0063	21.9028		2.35036e-08		UBC21	4h L 1	1	Whole Seedlings	19.5277	19.4253		7.99915e-07		UBC21	4h L 1	1	Adult Apices	21.0049	21.1071		6.09094e-07
UBC21	72D 1	2	Adult Apices	21.7417					UBC21	4h L 1	2	Whole Seedlings	19.4003					UBC21	4h L 1	2	Adult Apices	21.1402
UBC21	72D 1	3	Adult Apices	21.9605					UBC21	4h L 1	3	Whole Seedlings	19.3478					UBC21	4h L 1	3	Adult Apices	21.1762
UBC21	72D 2	1	Adult Apices	21.9075	21.9376		2.28566e-08		UBC21	4h L 2	1	Whole Seedlings	19.5566	19.6475		6.81233e-07		UBC21	4h L 2	1	Adult Apices	21.144	21.1285		6.00317e-07
UBC21	72D 2	2	Adult Apices	22.0647					UBC21	4h L 2	2	Whole Seedlings	19.6808					UBC21	4h L 2	2	Adult Apices	21.1745
UBC21	72D 2	3	Adult Apices	21.8408					UBC21	4h L 2	3	Whole Seedlings	19.7051					UBC21	4h L 2	3	Adult Apices	21.0669
UBC21	72D 3	1	Adult Apices	21.6953	21.9477		2.26726e-08		UBC21	4h L 3	1	Whole Seedlings	19.515	19.4715		7.73641e-07		UBC21	4h L 3	1	Adult Apices	20.7085	20.9803		6.63761e-07
UBC21	72D 3	2	Adult Apices	22.1529					UBC21	4h L 3	2	Whole Seedlings	19.4748					UBC21	4h L 3	2	Adult Apices	21.1193
UBC21	72D 3	3	Adult Apices	21.995					UBC21	4h L 3	3	Whole Seedlings	19.4246					UBC21	4h L 3	3	Adult Apices	21.113
UBC21	72D 4	1	Adult Apices	22.1553	22.1854		1.87385e-08		UBC21	4h L 4	1	Whole Seedlings	19.3106	19.3362		8.53111e-07		UBC21	4h L 4	1	Adult Apices	20.8532	21.0392		6.37786e-07
UBC21	72D 4	2	Adult Apices	22.1709					UBC21	4h L 4	2	Whole Seedlings	19.3843					UBC21	4h L 4	2	Adult Apices	21.1196
UBC21	72D 4	3	Adult Apices	22.2298					UBC21	4h L 4	3	Whole Seedlings	19.3137					UBC21	4h L 4	3	Adult Apices	21.1447
LAZY1	72L 1	1	Whole Seedling	27.6341	27.9177	2.19	3.1302e-10		UBC21	7h L 1	1	Whole Seedlings	19.8739	19.3942		8.18069e-07		UBC21	8h L 1	1	Adult Apices	21.2735	21.2029		5.70789e-07
LAZY1	72L 1	2	Whole Seedling	28.2277					UBC21	7h L 1	2	Whole Seedlings	19.1091					UBC21	8h L 1	2	Adult Apices	21.109
LAZY1	72L 1	3	Whole Seedling	27.8914					UBC21	7h L 1	3	Whole Seedlings	19.1997					UBC21	8h L 1	3	Adult Apices	21.2261
LAZY1	72L 2	1	Whole Seedling	27.5629	27.4702		4.44564e-10		UBC21	7h L 2	1	Whole Seedlings	19.4664	19.4808		7.68435e-07		UBC21	8h L 2	1	Adult Apices	20.8323	20.9224		6.90335e-07
LAZY1	72L 2	2	Whole Seedling	27.4399					UBC21	7h L 2	2	Whole Seedlings	19.5453					UBC21	8h L 2	2	Adult Apices	20.994
LAZY1	72L 2	3	Whole Seedling	27.4078					UBC21	7h L 2	3	Whole Seedlings	19.4308					UBC21	8h L 2	3	Adult Apices	20.941
LAZY1	72L 3	1	Whole Seedling	27.4184	27.5996		4.01684e-10		UBC21	7h L 3	1	Whole Seedlings	19.3399	19.4001		8.14615e-07		UBC21	8h L 3	1	Adult Apices	20.807	20.8957		7.02937e-07
LAZY1	72L 3	2	Whole Seedling	27.7191					UBC21	7h L 3	2	Whole Seedlings	19.3568					UBC21	8h L 3	2	Adult Apices	20.9841
LAZY1	72L 3	3	Whole Seedling	27.6612					UBC21	7h L 3	3	Whole Seedlings	19.5035					UBC21	8h L 3	3	Adult Apices	20.896
LAZY1	72L 4	1	Whole Seedling	27.562	27.4073		4.67015e-10		UBC21	7h L 4	1	Whole Seedlings	19.7329	19.7214		6.45779e-07		UBC21	8h L 4	1	Adult Apices	20.6097	20.6951		8.0537e-07
LAZY1	72L 4	2	Whole Seedling	27.3323					UBC21	7h L 4	2	Whole Seedlings	19.8931					UBC21	8h L 4	2	Adult Apices	20.607
LAZY1	72L 4	3	Whole Seedling	27.3277					UBC21	7h L 4	3	Whole Seedlings	19.5383					UBC21	8h L 4	3	Adult Apices	20.8685
LAZY1	72D 1	1	Whole Seedling	27.9362	27.8588		3.2782e-10		UBC21	0h D 1	1	Whole Seedlings	19.96	19.9469	2.32	5.12454e-08		UBC21	0h D 1	1	Adult Apices	20.929	20.978		6.64806e-07
LAZY1	72D 1	2	Whole Seedling	27.2965					UBC21	0h D 1	2	Whole Seedlings	19.7568					UBC21	0h D 1	2	Adult Apices	21.0172
LAZY1	72D 1	3	Whole Seedling	28.3437					UBC21	0h D 1	3	Whole Seedlings	20.1239					UBC21	0h D 1	3	Adult Apices	20.9878
LAZY1	72D 2	1	Whole Seedling	28.9233	28.7262		1.66087e-10		UBC21	0h D 2	1	Whole Seedlings	19.7585	19.978		4.99197e-08		UBC21	0h D 2	1	Adult Apices	21.0499	21.0231		6.44766e-07
LAZY1	72D 2	2	Whole Seedling	28.5653					UBC21	0h D 2	2	Whole Seedlings	19.8813					UBC21	0h D 2	2	Adult Apices	21.1346
LAZY1	72D 2	3	Whole Seedling	28.69					UBC21	0h D 2	3	Whole Seedlings	20.2943					UBC21	0h D 2	3	Adult Apices	20.8848
LAZY1	72D 3	1	Whole Seedling	28.1553	28.4261		2.10132e-10		UBC21	0h D 3	1	Whole Seedlings	19.6913	19.9042		5.3121e-08		UBC21	0h D 3	1	Adult Apices	20.6163	20.8625		7.18935e-07
LAZY1	72D 3	2	Whole Seedling	28.4314					UBC21	0h D 3	2	Whole Seedlings	20.024					UBC21	0h D 3	2	Adult Apices	21.0357
LAZY1	72D 3	3	Whole Seedling	28.6917					UBC21	0h D 3	3	Whole Seedlings	19.9972					UBC21	0h D 3	3	Adult Apices	20.9356
LAZY1	72D 4	1	Whole Seedling	26.9124	26.9034		6.93277e-10		UBC21	0h D 4	1	Whole Seedlings	20.0137	19.9745		5.00662e-08		UBC21	0h D 4	1	Adult Apices	20.8994	20.9751		6.661e-07
LAZY1	72D 4	2	Whole Seedling	26.8989					UBC21	0h D 4	2	Whole Seedlings	19.8769					UBC21	0h D 4	2	Adult Apices	20.9349
LAZY1	72D 4	3	Whole Seedling	26.8988					UBC21	0h D 4	3	Whole Seedlings	20.0331					UBC21	0h D 4	3	Adult Apices	21.091
LAZY1	72L 1	1	Adult Apices	26.3011	26.4374		9.98943e-10		UBC21	30m D 1	1	Whole Seedlings	19.9901	19.9153		5.26242e-08		UBC21	1h D 1	1	Adult Apices	20.8974	20.8382		7.30882e-07
LAZY1	72L 1	2	Adult Apices	26.554					UBC21	30m D 1	2	Whole Seedlings	19.8737					UBC21	1h D 1	2	Adult Apices	20.6792
LAZY1	72L 1	3	Adult Apices	26.4571					UBC21	30m D 1	3	Whole Seedlings	19.8822					UBC21	1h D 1	3	Adult Apices	20.938
LAZY1	72L 2	1	Adult Apices	25.8958	25.7657		1.69124e-09		UBC21	30m D 2	1	Whole Seedlings	19.9543	19.9746		5.00655e-08		UBC21	1h D 2	1	Adult Apices	20.5316	20.6501		8.30326e-07
LAZY1	72L 2	2	Adult Apices	25.7714					UBC21	30m D 2	2	Whole Seedlings	20.0178					UBC21	1h D 2	2	Adult Apices	20.8583
LAZY1	72L 2	3	Adult Apices	25.63					UBC21	30m D 2	3	Whole Seedlings	19.9516					UBC21	1h D 2	3	Adult Apices	20.5603
LAZY1	72L 3	1	Adult Apices	27.2946	27.1982		5.502e-10		UBC21	30m D 3	1	Whole Seedlings	19.8084	19.9678		5.03511e-08		UBC21	1h D 3	1	Adult Apices	20.6773	20.906		6.9806e-07
LAZY1	72L 3	2	Adult Apices	26.9673					UBC21	30m D 3	2	Whole Seedlings	20.0586					UBC21	1h D 3	2	Adult Apices	21.1304
LAZY1	72L 3	3	Adult Apices	27.3329					UBC21	30m D 3	3	Whole Seedlings	20.0363					UBC21	1h D 3	3	Adult Apices	20.9103
LAZY1	72L 4	1	Adult Apices	25.2397	25.4279		2.20397e-09		UBC21	30m D 4	1	Whole Seedlings	20.2974	20.2371		4.01414e-08		UBC21	1h D 4	1	Adult Apices	20.6633	20.7199		7.91928e-07
LAZY1	72L 4	2	Adult Apices	25.4573					UBC21	30m D 4	2	Whole Seedlings	20.2233					UBC21	1h D 4	2	Adult Apices	20.6879
LAZY1	72L 4	3	Adult Apices	25.5868					UBC21	30m D 4	3	Whole Seedlings	20.1905					UBC21	1h D 4	3	Adult Apices	20.8086
LAZY1	72D 1	1	Adult Apices	27.505	27.4305		4.58603e-10		UBC21	1h D 1	1	Whole Seedlings	20.1845	20.1883		4.1823e-08		UBC21	2h D 1	1	Adult Apices	20.7411	20.8181		7.40914e-07
LAZY1	72D 1	2	Adult Apices	27.3379					UBC21	1h D 1	2	Whole Seedlings	20.1706					UBC21	2h D 1	2	Adult Apices	20.7297
LAZY1	72D 1	3	Adult Apices	27.4487					UBC21	1h D 1	3	Whole Seedlings	20.2099					UBC21	2h D 1	3	Adult Apices	20.9836
LAZY1	72D 2	1	Adult Apices	27.1237	27.0318		6.26876e-10		UBC21	1h D 2	1	Whole Seedlings	20.0999	20.297		3.81658e-08		UBC21	2h D 2	1	Adult Apices	21.1239	21.0744		6.22713e-07
LAZY1	72D 2	2	Adult Apices	26.9236					UBC21	1h D 2	2	Whole Seedlings	20.305					UBC21	2h D 2	2	Adult Apices	21.022
LAZY1	72D 2	3	Adult Apices	27.0481					UBC21	1h D 2	3	Whole Seedlings	20.4862					UBC21	2h D 2	3	Adult Apices	21.0775
LAZY1	72D 3	1	Adult Apices	27.1074	27.2987		5.08533e-10		UBC21	1h D 3	1	Whole Seedlings	19.9247	20.0597		4.66049e-08		UBC21	2h D 3	1	Adult Apices	20.8791	20.8482		7.25936e-07
LAZY1	72D 3	2	Adult Apices	27.4027					UBC21	1h D 3	2	Whole Seedlings	19.92					UBC21	2h D 3	2	Adult Apices	20.8704
LAZY1	72D 3	3	Adult Apices	27.386					UBC21	1h D 3	3	Whole Seedlings	20.3343					UBC21	2h D 3	3	Adult Apices	20.7951
LAZY1	72D 4	1	Adult Apices	27.6003	27.8797		3.22496e-10		UBC21	1h D 4	1	Whole Seedlings	20.7479	20.8417		2.41337e-08		UBC21	2h D 4	1	Adult Apices	20.5933	20.7333		7.84796e-07
LAZY1	72D 4	2	Adult Apices	28.0055					UBC21	1h D 4	2	Whole Seedlings	20.9955					UBC21	2h D 4	2	Adult Apices	20.7017
LAZY1	72D 4	3	Adult Apices	28.0332					UBC21	1h D 4	3	Whole Seedlings	20.7816					UBC21	2h D 4	3	Adult Apices	20.9048
DRO1	72L 1	1	Whole Seedling	25.4168	25.8078	2.05	9.00163e-09		UBC21	4h D 1	1	Whole Seedlings	19.8374	19.7682		5.95618e-08		UBC21	4h D 1	1	Adult Apices	20.9145	20.7413		7.80544e-07
DRO1	72L 1	2	Whole Seedling	26.0839					UBC21	4h D 1	2	Whole Seedlings	19.6899					UBC21	4h D 1	2	Adult Apices	20.7398
DRO1	72L 1	3	Whole Seedling	25.9227					UBC21	4h D 1	3	Whole Seedlings	19.7772					UBC21	4h D 1	3	Adult Apices	20.5696
DRO1	72L 2	1	Whole Seedling	25.6967	25.9898		7.89905e-09		UBC21	4h D 2	1	Whole Seedlings	20.0154	20.0128		4.84781e-08		UBC21	4h D 2	1	Adult Apices	20.7431	20.9022		6.99864e-07
DRO1	72L 2	2	Whole Seedling	26.0422					UBC21	4h D 2	2	Whole Seedlings	20.0876					UBC21	4h D 2	2	Adult Apices	20.9934
DRO1	72L 2	3	Whole Seedling	26.2305					UBC21	4h D 2	3	Whole Seedlings	19.9355					UBC21	4h D 2	3	Adult Apices	20.97
DRO1	72L 3	1	Whole Seedling	25.4989	25.6797		9.86825e-09		UBC21	4h D 3	1	Whole Seedlings	20.0585	20.2761		3.88451e-08		UBC21	4h D 3	1	Adult Apices	21.0809	20.9766		6.65441e-07
DRO1	72L 3	2	Whole Seedling	25.707					UBC21	4h D 3	2	Whole Seedlings	20.677					UBC21	4h D 3	2	Adult Apices	20.9584
DRO1	72L 3	3	Whole Seedling	25.8334					UBC21	4h D 3	3	Whole Seedlings	20.0927					UBC21	4h D 3	3	Adult Apices	20.8904
DRO1	72L 4	1	Whole Seedling	25.7787	25.9348		8.2175e-09		UBC21	8h D 1	1	Whole Seedlings	20.0154	20.0611		4.65495e-08		UBC21	4h D 4	1	Adult Apices	20.7145	20.8788		7.1103e-07
DRO1	72L 4	2	Whole Seedling	26.0747					UBC21	8h D 1	2	Whole Seedlings	20.0061					UBC21	4h D 4	2	Adult Apices	21.0443
DRO1	72L 4	3	Whole Seedling	25.9509					UBC21	8h D 1	3	Whole Seedlings	20.1617					UBC21	4h D 4	3	Adult Apices	20.8777
DRO1	72D 1	1	Whole Seedling	25.0485	25.183		1.40965e-08		UBC21	8h D 2	1	Whole Seedlings	19.7899	19.9777		4.99339e-08		UBC21	8h D 1	1	Adult Apices	20.8344	20.8397		7.3017e-07
DRO1	72D 1	2	Whole Seedling	25.2625					UBC21	8h D 2	2	Whole Seedlings	20.016					UBC21	8h D 1	2	Adult Apices	20.8375
DRO1	72D 1	3	Whole Seedling	25.2379					UBC21	8h D 2	3	Whole Seedlings	20.1271					UBC21	8h D 1	3	Adult Apices	20.8471
DRO1	72D 2	1	Whole Seedling	24.6584	24.7041		1.98792e-08		UBC21	8h D 3	1	Whole Seedlings	19.823	20.1371		4.36659e-08		UBC21	8h D 2	1	Adult Apices	20.934	20.9481		6.78394e-07
DRO1	72D 2	2	Whole Seedling	24.3949					UBC21	8h D 3	2	Whole Seedlings	20.0073					UBC21	8h D 2	2	Adult Apices	21.0065
DRO1	72D 2	3	Whole Seedling	25.059					UBC21	8h D 3	3	Whole Seedlings	20.5809					UBC21	8h D 2	3	Adult Apices	20.9039
DRO1	72D 3	1	Whole Seedling	25.1506	25.2996		1.29644e-08		UBC21	8h D 4	1	Whole Seedlings	20.2674	20.441		3.38105e-08		UBC21	8h D 3	1	Adult Apices	21.0817	20.9948		6.57259e-07
DRO1	72D 3	2	Whole Seedling	25.1301					UBC21	8h D 4	2	Whole Seedlings	20.4058					UBC21	8h D 3	2	Adult Apices	20.964
DRO1	72D 3	3	Whole Seedling	25.618					UBC21	8h D 4	3	Whole Seedlings	20.6499					UBC21	8h D 3	3	Adult Apices	20.9388
DRO1	72D 4	1	Whole Seedling	23.0809	23.3246		5.35133e-08		LAZY1	30m L 1	1	Whole Seedlings	23.0631	23.0991	1.95	1.99733e-07		UBC21	8h D 4	1	Adult Apices	20.7235	20.8747		7.1305e-07
DRO1	72D 4	2	Whole Seedling	23.248					LAZY1	30m L 1	2	Whole Seedlings	23.1006					UBC21	8h D 4	2	Adult Apices	20.899
DRO1	72D 4	3	Whole Seedling	23.645					LAZY1	30m L 1	3	Whole Seedlings	23.1337					UBC21	8h D 4	3	Adult Apices	21.0014
DRO1	72L 1	1	Adult Apices	27.3047	27.6947		2.32316e-09		LAZY1	30m L 2	1	Whole Seedlings	23.4448	23.3513		1.68779e-07		LAZY1	0h L 1	1	Adult Apices	31.0911	31.127	1.89	2.48066e-09
DRO1	72L 1	2	Adult Apices	27.9484					LAZY1	30m L 2	2	Whole Seedlings	23.2434					LAZY1	0h L 1	2	Adult Apices	31.2437
DRO1	72L 1	3	Adult Apices	27.8308					LAZY1	30m L 2	3	Whole Seedlings	23.3657					LAZY1	0h L 1	3	Adult Apices	31.0463
DRO1	72L 2	1	Adult Apices	25.4561	25.4666		1.14998e-08		LAZY1	30m L 3	1	Whole Seedlings	22.5411	22.8559		2.34955e-07		LAZY1	0h L 2	1	Adult Apices	25.8434	25.8123		7.30964e-08
DRO1	72L 2	2	Adult Apices	25.4874					LAZY1	30m L 3	2	Whole Seedlings	23.0011					LAZY1	0h L 2	2	Adult Apices	25.6424
DRO1	72L 2	3	Adult Apices	25.4563					LAZY1	30m L 3	3	Whole Seedlings	23.0257					LAZY1	0h L 2	3	Adult Apices	25.951
DRO1	72L 3	1	Adult Apices	28.3661	28.2999		1.50457e-09		LAZY1	30m L 4	1	Whole Seedlings	25.2875	24.828		6.29534e-08		LAZY1	0h L 3	1	Adult Apices	25.5161	25.8604		7.08907e-08
DRO1	72L 3	2	Adult Apices	28.2506					LAZY1	30m L 4	2	Whole Seedlings	25.901					LAZY1	0h L 3	2	Adult Apices	26.0139
DRO1	72L 3	3	Adult Apices	28.2828					LAZY1	30m L 4	3	Whole Seedlings	23.2955					LAZY1	0h L 3	3	Adult Apices	26.0511
DRO1	72L 4	1	Adult Apices	25.8963	25.3654		1.2366e-08		LAZY1	1h L 1	1	Whole Seedlings	24.0026	24.1571		9.85395e-08		LAZY1	0h L 4	1	Adult Apices	26.0661	26.0113		6.43962e-08
DRO1	72L 4	2	Adult Apices	25.1364					LAZY1	1h L 1	2	Whole Seedlings	25.3914					LAZY1	0h L 4	2	Adult Apices	25.9236
DRO1	72L 4	3	Adult Apices	25.0636					LAZY1	1h L 1	3	Whole Seedlings	23.0772					LAZY1	0h L 4	3	Adult Apices	26.0443
DRO1	72D 1	1	Adult Apices	21.9283	21.4623		2.03723e-07		LAZY1	1h L 2	1	Whole Seedlings	22.794	22.7923		2.45155e-07		LAZY1	1h L 1	1	Adult Apices	26.5489	26.5092		4.69061e-08
DRO1	72D 1	2	Adult Apices	21.0995					LAZY1	1h L 2	2	Whole Seedlings	22.7213					LAZY1	1h L 1	2	Adult Apices	26.4693
DRO1	72D 1	3	Adult Apices	21.3592					LAZY1	1h L 2	3	Whole Seedlings	22.8617					LAZY1	1h L 1	3	Adult Apices	26.5093
DRO1	72D 2	1	Adult Apices	20.5693	21.1417		2.56449e-07		LAZY1	1h L 3	1	Whole Seedlings	22.3355	22.6794		2.64349e-07		LAZY1	1h L 2	1	Adult Apices	25.7277	25.6613		8.04679e-08
DRO1	72D 2	2	Adult Apices	21.3748					LAZY1	1h L 3	2	Whole Seedlings	22.8092					LAZY1	1h L 2	2	Adult Apices	25.6295
DRO1	72D 2	3	Adult Apices	21.4809					LAZY1	1h L 3	3	Whole Seedlings	22.8935					LAZY1	1h L 2	3	Adult Apices	25.6268
DRO1	72D 3	1	Adult Apices	21.076	21.2431		2.38435e-07		LAZY1	1h L 4	1	Whole Seedlings	22.5429	23.0321		2.08877e-07		LAZY1	1h L 3	1	Adult Apices	26.7058	26.8889		3.68339e-08
DRO1	72D 3	2	Adult Apices	21.0374					LAZY1	1h L 4	2	Whole Seedlings	23.5349					LAZY1	1h L 3	2	Adult Apices	26.9292
DRO1	72D 3	3	Adult Apices	21.616					LAZY1	1h L 4	3	Whole Seedlings	23.0186					LAZY1	1h L 3	3	Adult Apices	27.0318
DRO1	72D 4	1	Adult Apices	27.4153	27.5863		2.51108e-09		LAZY1	2h L 1	1	Whole Seedlings	24.0963	23.6328		1.39851e-07		LAZY1	1h L 4	1	Adult Apices	26.3079	26.2511		5.52791e-08
DRO1	72D 4	2	Adult Apices	27.6939					LAZY1	2h L 1	2	Whole Seedlings	23.1992					LAZY1	1h L 4	2	Adult Apices	26.1856
DRO1	72D 4	3	Adult Apices	27.6498					LAZY1	2h L 1	3	Whole Seedlings	23.603					LAZY1	1h L 4	3	Adult Apices	26.2599
DRO2	72L 1	1	Whole Seedling	28.9159	29.1085	2.12	3.16858e-10		LAZY1	2h L 2	1	Whole Seedlings	22.6963	22.8148		2.41494e-07		LAZY1	2h L 1	1	Adult Apices	30.0995	29.9872		5.125e-09
DRO2	72L 1	2	Whole Seedling	29.1747					LAZY1	2h L 2	2	Whole Seedlings	22.7937					LAZY1	2h L 1	2	Adult Apices	30.2226
DRO2	72L 1	3	Whole Seedling	29.2348					LAZY1	2h L 2	3	Whole Seedlings	22.9545					LAZY1	2h L 1	3	Adult Apices	29.6393
DRO2	72L 2	1	Whole Seedling	28.8666	28.6241		4.55963e-10		LAZY1	2h L 3	1	Whole Seedlings	22.8471	22.9565		2.19698e-07		LAZY1	2h L 2	1	Adult Apices	31.8087	31.5103		1.94361e-09
DRO2	72L 2	2	Whole Seedling	28.5721					LAZY1	2h L 3	2	Whole Seedlings	23.2671					LAZY1	2h L 2	2	Adult Apices	31.4617
DRO2	72L 2	3	Whole Seedling	28.4336					LAZY1	2h L 3	3	Whole Seedlings	22.7553					LAZY1	2h L 2	3	Adult Apices	31.2605
DRO2	72L 3	1	Whole Seedling	28.6381	28.941		3.59357e-10		LAZY1	2h L 3	1	Whole Seedlings	24.2329	23.6869		1.34889e-07		LAZY1	2h L 3	1	Adult Apices	28.2739	28.3244		1.477e-08
DRO2	72L 3	2	Whole Seedling	29.2156					LAZY1	2h L 3	2	Whole Seedlings	23.0802					LAZY1	2h L 3	2	Adult Apices	28.3054
DRO2	72L 3	3	Whole Seedling	28.9691					LAZY1	2h L 3	3	Whole Seedlings	23.7476					LAZY1	2h L 3	3	Adult Apices	28.3939
DRO2	72L 4	1	Whole Seedling	29.0149	28.8239		3.92408e-10		LAZY1	4h L 1	1	Whole Seedlings	22.2922	22.456		3.06893e-07		LAZY1	2h L 3	1	Adult Apices	31.1561	30.7665		3.12061e-09
DRO2	72L 4	2	Whole Seedling	28.6852					LAZY1	4h L 1	2	Whole Seedlings	22.3783					LAZY1	2h L 3	2	Adult Apices	30.4229
DRO2	72L 4	3	Whole Seedling	28.7715					LAZY1	4h L 1	3	Whole Seedlings	22.6974					LAZY1	2h L 3	3	Adult Apices	30.7205
DRO2	72D 1	1	Whole Seedling	28.62	28.748		4.15415e-10		LAZY1	4h L 2	1	Whole Seedlings	22.5686	22.6465		2.70225e-07		LAZY1	4h L 1	1	Adult Apices	30.2215	30.6281		3.40793e-09
DRO2	72D 1	2	Whole Seedling	28.6407					LAZY1	4h L 2	2	Whole Seedlings	22.6031					LAZY1	4h L 1	2	Adult Apices	30.747
DRO2	72D 1	3	Whole Seedling	28.9834					LAZY1	4h L 2	3	Whole Seedlings	22.7679					LAZY1	4h L 1	3	Adult Apices	30.916
DRO2	72D 2	1	Whole Seedling	29.1064	29.0304		3.36e-10		LAZY1	4h L 3	1	Whole Seedlings	22.9237	23.0691		2.03784e-07		LAZY1	4h L 2	1	Adult Apices	31.1881	30.6794		3.2985e-09
DRO2	72D 2	2	Whole Seedling	28.9478					LAZY1	4h L 3	2	Whole Seedlings	23.1919					LAZY1	4h L 2	2	Adult Apices	30.2683
DRO2	72D 2	3	Whole Seedling	29.037					LAZY1	4h L 3	3	Whole Seedlings	23.0917					LAZY1	4h L 2	3	Adult Apices	30.5818
DRO2	72D 3	1	Whole Seedling	28.5928	28.9548		3.55646e-10		LAZY1	4h L 4	1	Whole Seedlings	22.5022	22.6204		2.74974e-07		LAZY1	4h L 3	1	Adult Apices	27.7897	27.9828		1.83582e-08
DRO2	72D 3	2	Whole Seedling	29.0294					LAZY1	4h L 4	2	Whole Seedlings	22.6061					LAZY1	4h L 3	2	Adult Apices	28.0725
DRO2	72D 3	3	Whole Seedling	29.2421					LAZY1	4h L 4	3	Whole Seedlings	22.753					LAZY1	4h L 3	3	Adult Apices	28.0862
DRO2	72D 4	1	Whole Seedling	28.0495	28.3808		5.47443e-10		LAZY1	7h L 1	1	Whole Seedlings	22.5529	22.6784		2.64533e-07		LAZY1	4h L 4	1	Adult Apices	28.3777	28.4108		1.39798e-08
DRO2	72D 4	2	Whole Seedling	28.5051					LAZY1	7h L 1	2	Whole Seedlings	22.7477					LAZY1	4h L 4	2	Adult Apices	28.3876
DRO2	72D 4	3	Whole Seedling	28.5877					LAZY1	7h L 1	3	Whole Seedlings	22.7345					LAZY1	4h L 4	3	Adult Apices	28.4671
DRO2	72L 1	1	Adult Apices	27.9472	27.8729		8.01834e-10		LAZY1	7h L 2	1	Whole Seedlings	23.2388	23.0656		2.04259e-07		LAZY1	8h L 1	1	Adult Apices	28.0563	27.9348		1.89279e-08
DRO2	72L 1	2	Adult Apices	28.0023					LAZY1	7h L 2	2	Whole Seedlings	23.2347					LAZY1	8h L 1	2	Adult Apices	28.0554
DRO2	72L 1	3	Adult Apices	27.6691					LAZY1	7h L 2	3	Whole Seedlings	22.7233					LAZY1	8h L 1	3	Adult Apices	27.6926
DRO2	72L 2	1	Adult Apices	28.2318	28.4264		5.28975e-10		LAZY1	7h L 3	1	Whole Seedlings	23.1318	23.1091		1.98402e-07		LAZY1	8h L 2	1	Adult Apices	29.2252	29.2412		8.24002e-09
DRO2	72L 2	2	Adult Apices	28.4643					LAZY1	7h L 3	2	Whole Seedlings	22.9104					LAZY1	8h L 2	2	Adult Apices	29.3257
DRO2	72L 2	3	Adult Apices	28.5832					LAZY1	7h L 3	3	Whole Seedlings	23.2853					LAZY1	8h L 2	3	Adult Apices	29.1726
DRO2	72L 3	1	Adult Apices	27.9052	28.0359		7.09406e-10		LAZY1	7h L 4	1	Whole Seedlings	23.1192	23.1925		1.87663e-07		LAZY1	8h L 3	1	Adult Apices	27.498	27.5697		2.38793e-08
DRO2	72L 3	2	Adult Apices	28.03					LAZY1	7h L 4	2	Whole Seedlings	23.2758					LAZY1	8h L 3	2	Adult Apices	27.5861
DRO2	72L 3	3	Adult Apices	28.1723					LAZY1	7h L 4	3	Whole Seedlings	23.1825					LAZY1	8h L 3	3	Adult Apices	27.6251
DRO2	72L 4	1	Adult Apices	27.8597	27.9939		7.32132e-10		LAZY1	0h D 1	1	Whole Seedlings	23.7996	23.6083	2.08	3.09797e-08		LAZY1	8h L 4	1	Adult Apices	25.536	25.5796		8.47655e-08
DRO2	72L 4	2	Adult Apices	28.0035					LAZY1	0h D 1	2	Whole Seedlings	23.5021					LAZY1	8h L 4	2	Adult Apices	25.6487
DRO2	72L 4	3	Adult Apices	28.1185					LAZY1	0h D 1	3	Whole Seedlings	23.5231					LAZY1	8h L 4	3	Adult Apices	25.5541
DRO2	72D 1	1	Adult Apices	27.4119	27.4041		1.14045e-09		LAZY1	0h D 2	1	Whole Seedlings	23.6747	23.5884		3.14344e-08		LAZY1	0h D 1	1	Adult Apices	25.3168	25.2606		1.03853e-07
DRO2	72D 1	2	Adult Apices	27.3863					LAZY1	0h D 2	2	Whole Seedlings	23.4448					LAZY1	0h D 1	2	Adult Apices	25.2335
DRO2	72D 1	3	Adult Apices	27.414					LAZY1	0h D 2	3	Whole Seedlings	23.6456					LAZY1	0h D 1	3	Adult Apices	25.2314
DRO2	72D 2	1	Adult Apices	27.2355	27.3421		1.19475e-09		LAZY1	0h D 3	1	Whole Seedlings	23.0699	23.2851		3.92515e-08		LAZY1	0h D 2	1	Adult Apices	25.1349	25.0084		1.21936e-07
DRO2	72D 2	2	Adult Apices	27.4558					LAZY1	0h D 3	2	Whole Seedlings	23.3647					LAZY1	0h D 2	2	Adult Apices	25.0587
DRO2	72D 2	3	Adult Apices	27.3352					LAZY1	0h D 3	3	Whole Seedlings	23.4207					LAZY1	0h D 2	3	Adult Apices	24.8316
DRO2	72D 3	1	Adult Apices	27.2319	27.34		1.19671e-09		LAZY1	0h D 4	1	Whole Seedlings	23.4209	23.3424		3.76385e-08		LAZY1	0h D 3	1	Adult Apices	24.5755	24.6921		1.49133e-07
DRO2	72D 3	2	Adult Apices	27.1086					LAZY1	0h D 4	2	Whole Seedlings	23.2907					LAZY1	0h D 3	2	Adult Apices	24.8457
DRO2	72D 3	3	Adult Apices	27.6794					LAZY1	0h D 4	3	Whole Seedlings	23.3157					LAZY1	0h D 3	3	Adult Apices	24.6552
DRO2	72D 4	1	Adult Apices	27.4662	27.6563		9.43567e-10		LAZY1	30m D 1	1	Whole Seedlings	22.5227	22.7738		5.70823e-08		LAZY1	0h D 4	1	Adult Apices	25.7373	25.9792		6.57277e-08
DRO2	72D 4	2	Adult Apices	27.7689					LAZY1	30m D 1	2	Whole Seedlings	22.9497					LAZY1	0h D 4	2	Adult Apices	26.0777
DRO2	72D 4	3	Adult Apices	27.7336					LAZY1	30m D 1	3	Whole Seedlings	22.8489					LAZY1	0h D 4	3	Adult Apices	26.1225
LAZY6	72L 1	1	Whole Seedling	31.1227	30.9686	2.05	2.21527e-10		LAZY1	30m D 2	1	Whole Seedlings	22.7521	22.9254		5.10818e-08		LAZY1	1h D 1	1	Adult Apices	23.3127	23.2931		3.63372e-07
LAZY6	72L 1	2	Whole Seedling	30.6625					LAZY1	30m D 2	2	Whole Seedlings	22.9706					LAZY1	1h D 1	2	Adult Apices	23.3716
LAZY6	72L 1	3	Whole Seedling	31.1206					LAZY1	30m D 2	3	Whole Seedlings	23.0535					LAZY1	1h D 1	3	Adult Apices	23.195
LAZY6	72L 2	1	Whole Seedling	30.2667	30.1245		4.06053e-10		LAZY1	30m D 3	1	Whole Seedlings	23.1248	23.2758		3.95191e-08		LAZY1	1h D 2	1	Adult Apices	23.8118	24.0791		2.20315e-07
LAZY6	72L 2	2	Whole Seedling	29.7399					LAZY1	30m D 3	2	Whole Seedlings	23.273					LAZY1	1h D 2	2	Adult Apices	24.3187
LAZY6	72L 2	3	Whole Seedling	30.3668					LAZY1	30m D 3	3	Whole Seedlings	23.4297					LAZY1	1h D 2	3	Adult Apices	24.1069
LAZY6	72L 3	1	Whole Seedling	30.3289	30.3067		3.56256e-10		LAZY1	30m D 4	1	Whole Seedlings	23.4967	23.8817		2.53567e-08		LAZY1	1h D 3	1	Adult Apices	25.2062	25.1704		1.0999e-07
LAZY6	72L 3	2	Whole Seedling	30.4124					LAZY1	30m D 4	2	Whole Seedlings	23.4954					LAZY1	1h D 3	2	Adult Apices	25.1618
LAZY6	72L 3	3	Whole Seedling	30.1789					LAZY1	30m D 4	3	Whole Seedlings	24.6531					LAZY1	1h D 3	3	Adult Apices	25.1431
LAZY6	72L 4	1	Whole Seedling	30.1914	30.1669		3.93856e-10		LAZY1	1h D 1	1	Whole Seedlings	25.454	24.3607		1.78543e-08		LAZY1	1h D 4	1	Adult Apices	23.8654	23.838		2.56871e-07
LAZY6	72L 4	2	Whole Seedling	30.1376					LAZY1	1h D 1	2	Whole Seedlings	23.7049					LAZY1	1h D 4	2	Adult Apices	23.8374
LAZY6	72L 4	3	Whole Seedling	30.1719					LAZY1	1h D 1	3	Whole Seedlings	23.9233					LAZY1	1h D 4	3	Adult Apices	23.8111
LAZY6	72D 1	1	Whole Seedling	31.7239	32.0888		9.9129e-11		LAZY1	1h D 2	1	Whole Seedlings	23.5087	23.5981		3.12114e-08		LAZY1	2h D 1	1	Adult Apices	22.9553	23.0703		4.18748e-07
LAZY6	72D 1	2	Whole Seedling	31.9238					LAZY1	1h D 2	2	Whole Seedlings	23.6204					LAZY1	2h D 1	2	Adult Apices	23.0969
LAZY6	72D 1	3	Whole Seedling	32.6187					LAZY1	1h D 2	3	Whole Seedlings	23.6652					LAZY1	2h D 1	3	Adult Apices	23.1585
LAZY6	72D 2	1	Whole Seedling	32.8964	33.0485		4.9775e-11		LAZY1	1h D 3	1	Whole Seedlings	23.7251	23.7395		2.81414e-08		LAZY1	2h D 2	1	Adult Apices	25.7029	25.8331		7.21337e-08
LAZY6	72D 2	2	Whole Seedling	33.3405					LAZY1	1h D 3	2	Whole Seedlings	23.7206					LAZY1	2h D 2	2	Adult Apices	25.8047
LAZY6	72D 2	3	Whole Seedling	32.9085					LAZY1	1h D 3	3	Whole Seedlings	23.7727					LAZY1	2h D 2	3	Adult Apices	25.9916
LAZY6	72D 3	1	Whole Seedling	33.9871	33.6707		3.18434e-11		LAZY1	1h D 4	1	Whole Seedlings	24.1011	24.0514		2.23934e-08		LAZY1	2h D 3	1	Adult Apices	24.305	24.5368		1.64631e-07
LAZY6	72D 3	2	Whole Seedling	33.7828					LAZY1	1h D 4	2	Whole Seedlings	23.7612					LAZY1	2h D 3	2	Adult Apices	24.4774
LAZY6	72D 3	3	Whole Seedling	33.2423					LAZY1	1h D 4	3	Whole Seedlings	24.292					LAZY1	2h D 3	3	Adult Apices	24.828
LAZY6	72D 4	1	Whole Seedling	32.001	32.5401		7.16973e-11		LAZY1	4h D 1	1	Whole Seedlings	22.4798	22.811		5.55469e-08		LAZY1	2h D 4	1	Adult Apices	25.5188	25.352		9.79786e-08
LAZY6	72D 4	2	Whole Seedling	32.8079					LAZY1	4h D 1	2	Whole Seedlings	23.0565					LAZY1	2h D 4	2	Adult Apices	25.2209
LAZY6	72D 4	3	Whole Seedling	32.8113					LAZY1	4h D 1	3	Whole Seedlings	22.8967					LAZY1	2h D 4	3	Adult Apices	25.3164
LAZY6	72L 1	1	Adult Apices	26.7116	26.5347		5.34189e-09		LAZY1	4h D 2	1	Whole Seedlings	22.9289	23.261		3.99519e-08		LAZY1	4h D 1	1	Adult Apices	24.5156	24.5246		1.65913e-07
LAZY6	72L 1	2	Adult Apices	26.5621					LAZY1	4h D 2	2	Whole Seedlings	23.4331					LAZY1	4h D 1	2	Adult Apices	24.6354
LAZY6	72L 1	3	Adult Apices	26.3305					LAZY1	4h D 2	3	Whole Seedlings	23.4209					LAZY1	4h D 1	3	Adult Apices	24.4229
LAZY6	72L 2	1	Adult Apices	26.9314	26.8469		4.26937e-09		LAZY1	4h D 3	1	Whole Seedlings	23.8942	23.7875		2.71689e-08		LAZY1	4h D 2	1	Adult Apices	24.1699	24.6438		1.53787e-07
LAZY6	72L 2	2	Adult Apices	26.8918					LAZY1	4h D 3	2	Whole Seedlings	23.8074					LAZY1	4h D 2	2	Adult Apices	24.7822
LAZY6	72L 2	3	Adult Apices	26.7176					LAZY1	4h D 3	3	Whole Seedlings	23.6609					LAZY1	4h D 2	3	Adult Apices	24.9793
LAZY6	72L 3	1	Adult Apices	26.8387	26.7672		4.52071e-09		LAZY1	8h D 1	1	Whole Seedlings	22.8536	23.0164		4.77903e-08		LAZY1	4h D 3	1	Adult Apices	24.4565	24.5921		1.58934e-07
LAZY6	72L 3	2	Adult Apices	26.7268					LAZY1	8h D 1	2	Whole Seedlings	23.0379					LAZY1	4h D 3	2	Adult Apices	24.7772
LAZY6	72L 3	3	Adult Apices	26.7363					LAZY1	8h D 1	3	Whole Seedlings	23.1575					LAZY1	4h D 3	3	Adult Apices	24.5428
LAZY6	72L 4	1	Adult Apices	27.0474	26.9452		3.97855e-09		LAZY1	8h D 2	1	Whole Seedlings	24.4008	23.5098		3.32965e-08		LAZY1	4h D 4	1	Adult Apices	25.2775	25.1686		1.10111e-07
LAZY6	72L 4	2	Adult Apices	26.765					LAZY1	8h D 2	2	Whole Seedlings	23.0665					LAZY1	4h D 4	2	Adult Apices	25.1596
LAZY6	72L 4	3	Adult Apices	27.0233					LAZY1	8h D 2	3	Whole Seedlings	23.0621					LAZY1	4h D 4	3	Adult Apices	25.0688
LAZY6	72D 1	1	Adult Apices	23.4284	23.4791		4.78965e-08		LAZY1	8h D 3	1	Whole Seedlings	23.1265	23.2885		3.91548e-08		LAZY1	8h D 1	1	Adult Apices	24.0407	24.1588		2.09418e-07
LAZY6	72D 1	2	Adult Apices	23.408					LAZY1	8h D 3	2	Whole Seedlings	23.2958					LAZY1	8h D 1	2	Adult Apices	24.2637
LAZY6	72D 1	3	Adult Apices	23.6009					LAZY1	8h D 3	3	Whole Seedlings	23.4432					LAZY1	8h D 1	3	Adult Apices	24.1721
LAZY6	72D 2	1	Adult Apices	23.2017	23.4548		4.87398e-08		LAZY1	8h D 4	1	Whole Seedlings	23.1787	23.5053		3.3405e-08		LAZY1	8h D 2	1	Adult Apices	23.0915	23.3862		3.42467e-07
LAZY6	72D 2	2	Adult Apices	23.4105					LAZY1	8h D 4	2	Whole Seedlings	23.4819					LAZY1	8h D 2	2	Adult Apices	23.5017
LAZY6	72D 2	3	Adult Apices	23.7521					LAZY1	8h D 4	3	Whole Seedlings	23.8554					LAZY1	8h D 2	3	Adult Apices	23.5653
LAZY6	72D 3	1	Adult Apices	23.6791	23.6202		4.32811e-08		DRO1	30m L 1	1	Whole Seedlings		25.3245	2.63	2.31643e-11		LAZY1	8h D 3	1	Adult Apices	24.2242	24.3157		1.89508e-07
LAZY6	72D 3	2	Adult Apices	23.4926					DRO1	30m L 1	2	Whole Seedlings	25.4962					LAZY1	8h D 3	2	Adult Apices	24.4384
LAZY6	72D 3	3	Adult Apices	23.6891					DRO1	30m L 1	3	Whole Seedlings	25.1528					LAZY1	8h D 3	3	Adult Apices	24.2846
LAZY6	72D 4	1	Adult Apices	23.8605	24.0563		3.16487e-08		DRO1	30m L 2	1	Whole Seedlings	25.6495	25.6131		1.75235e-11		LAZY1	8h D 4	1	Adult Apices	24.1678	24.2484		1.97812e-07
LAZY6	72D 4	2	Adult Apices	24.1152					DRO1	30m L 2	2	Whole Seedlings	25.2124					LAZY1	8h D 4	2	Adult Apices	24.3517
LAZY6	72D 4	3	Adult Apices	24.1932					DRO1	30m L 2	3	Whole Seedlings	25.9775					LAZY1	8h D 4	3	Adult Apices	24.2256
									DRO1	30m L 3	1	Whole Seedlings	25.8818	25.902		1.32533e-11		DRO1	0h L 1	1	Adult Apices	25.1141	25.1439	1.95	5.09814e-08
									DRO1	30m L 3	2	Whole Seedlings	25.8798					DRO1	0h L 1	2	Adult Apices	25.0946
									DRO1	30m L 3	3	Whole Seedlings	25.9443					DRO1	0h L 1	3	Adult Apices	25.2229
									DRO1	30m L 4	1	Whole Seedlings	26.3234	26.3733		8.40206e-12		DRO1	0h L 2	1	Adult Apices	25.009	25.1484		5.08272e-08
									DRO1	30m L 4	2	Whole Seedlings	26.4146					DRO1	0h L 2	2	Adult Apices	25.1453
									DRO1	30m L 4	3	Whole Seedlings	26.3819					DRO1	0h L 2	3	Adult Apices	25.2909
									DRO1	1h L 1	1	Whole Seedlings	26.0874	26.2539		9.43006e-12		DRO1	0h L 3	1	Adult Apices	20.7394	20.9372		8.46256e-07
									DRO1	1h L 1	2	Whole Seedlings	26.2163					DRO1	0h L 3	2	Adult Apices	21.096
									DRO1	1h L 1	3	Whole Seedlings	26.4582					DRO1	0h L 3	3	Adult Apices	20.9761
									DRO1	1h L 2	1	Whole Seedlings	25.7688	25.814		1.44298e-11		DRO1	0h L 4	1	Adult Apices	20.3343	20.4816		1.14713e-06
									DRO1	1h L 2	2	Whole Seedlings	25.7834					DRO1	0h L 4	2	Adult Apices	20.3944
									DRO1	1h L 2	3	Whole Seedlings	25.8898					DRO1	0h L 4	3	Adult Apices	20.7162
									DRO1	1h L 3	1	Whole Seedlings	26.4083	26.5343		7.19077e-12		DRO1	1h L 1	1	Adult Apices	23.7685	23.6039		1.42577e-07
									DRO1	1h L 3	2	Whole Seedlings	26.6335					DRO1	1h L 1	2	Adult Apices	23.5456
									DRO1	1h L 3	3	Whole Seedlings	26.561					DRO1	1h L 1	3	Adult Apices	23.4977
									DRO1	1h L 4	1	Whole Seedlings	26.978	26.616		6.64464e-12		DRO1	1h L 2	1	Adult Apices	23.3487	23.3586		1.67957e-07
									DRO1	1h L 4	2	Whole Seedlings	26.502					DRO1	1h L 2	2	Adult Apices	23.3197
									DRO1	1h L 4	3	Whole Seedlings	26.3679					DRO1	1h L 2	3	Adult Apices	23.4074
									DRO1	2h L 1	1	Whole Seedlings	24.1668	24.2235		6.71743e-11		DRO1	1h L 3	1	Adult Apices	24.6695	24.6434		7.12136e-08
									DRO1	2h L 1	2	Whole Seedlings	24.2403					DRO1	1h L 3	2	Adult Apices	24.4534
									DRO1	2h L 1	3	Whole Seedlings	24.2634					DRO1	1h L 3	3	Adult Apices	24.8073
									DRO1	2h L 2	1	Whole Seedlings	24.2949	24.4831		5.22635e-11		DRO1	1h L 4	1	Adult Apices	22.3828	22.4269		3.12908e-07
									DRO1	2h L 2	2	Whole Seedlings	24.7174					DRO1	1h L 4	2	Adult Apices	22.4964
									DRO1	2h L 2	3	Whole Seedlings	24.4368					DRO1	1h L 4	3	Adult Apices	22.4016
									DRO1	2h L 3	1	Whole Seedlings	24.7474	24.9242		3.41135e-11		DRO1	2h L 1	1	Adult Apices	24.9556	25.0911		5.28096e-08
									DRO1	2h L 3	2	Whole Seedlings	25.0317					DRO1	2h L 1	2	Adult Apices	25.2592
									DRO1	2h L 3	3	Whole Seedlings	24.9936					DRO1	2h L 1	3	Adult Apices	25.0585
									DRO1	2h L 3	1	Whole Seedlings	24.926	25.1801		2.66373e-11		DRO1	2h L 2	1	Adult Apices	20.9316	20.8389		9.0363e-07
									DRO1	2h L 3	2	Whole Seedlings	25.3982					DRO1	2h L 2	2	Adult Apices	20.9529
									DRO1	2h L 3	3	Whole Seedlings	25.216					DRO1	2h L 2	3	Adult Apices	20.6322
									DRO1	4h L 1	1	Whole Seedlings	25.8855	25.9618		1.25083e-11		DRO1	2h L 3	1	Adult Apices	25.064	25.1042		5.23494e-08
									DRO1	4h L 1	2	Whole Seedlings	25.8613					DRO1	2h L 3	2	Adult Apices	25.1931
									DRO1	4h L 1	3	Whole Seedlings	26.1386					DRO1	2h L 3	3	Adult Apices	25.0555
									DRO1	4h L 2	1	Whole Seedlings	26.1503	26.164		1.02868e-11		DRO1	2h L 3	1	Adult Apices	25.4224	25.3258		4.51497e-08
									DRO1	4h L 2	2	Whole Seedlings	26.072					DRO1	2h L 3	2	Adult Apices	25.2937
									DRO1	4h L 2	3	Whole Seedlings	26.2696					DRO1	2h L 3	3	Adult Apices	25.2612
									DRO1	4h L 3	1	Whole Seedlings	26.4401	26.5582		7.02641e-12		DRO1	4h L 1	1	Adult Apices	24.7531	24.7197		6.76748e-08
									DRO1	4h L 3	2	Whole Seedlings	26.632					DRO1	4h L 1	2	Adult Apices	24.4764
									DRO1	4h L 3	3	Whole Seedlings	26.6025					DRO1	4h L 1	3	Adult Apices	24.9297
									DRO1	4h L 4	1	Whole Seedlings	26.4222	26.4545		7.7676e-12		DRO1	4h L 2	1	Adult Apices	22.6779	22.7291		2.55733e-07
									DRO1	4h L 4	2	Whole Seedlings	26.4573					DRO1	4h L 2	2	Adult Apices	22.7295
									DRO1	4h L 4	3	Whole Seedlings	26.4839					DRO1	4h L 2	3	Adult Apices	22.7797
									DRO1	7h L 1	1	Whole Seedlings	24.3778	24.6627		4.39306e-11		DRO1	4h L 3	1	Adult Apices	24.6387	24.6284		7.19313e-08
									DRO1	7h L 1	2	Whole Seedlings	24.5215					DRO1	4h L 3	2	Adult Apices	24.5954
									DRO1	7h L 1	3	Whole Seedlings	25.0887					DRO1	4h L 3	3	Adult Apices	24.6511
									DRO1	7h L 2	1	Whole Seedlings	25.0092	25.104		2.86707e-11		DRO1	4h L 4	1	Adult Apices	24.281	24.4764		7.96165e-08
									DRO1	7h L 2	2	Whole Seedlings	25.1144					DRO1	4h L 4	2	Adult Apices	24.6628
									DRO1	7h L 2	3	Whole Seedlings	25.1884					DRO1	4h L 4	3	Adult Apices	24.4854
									DRO1	7h L 3	1	Whole Seedlings	25.7117	25.7856		1.48315e-11		DRO1	8h L 1	1	Adult Apices	24.3009	24.4651		8.02184e-08
									DRO1	7h L 3	2	Whole Seedlings	25.8878					DRO1	8h L 1	2	Adult Apices	24.5751
									DRO1	7h L 3	3	Whole Seedlings	25.7574					DRO1	8h L 1	3	Adult Apices	24.5192
									DRO1	7h L 4	1	Whole Seedlings	25.7568	25.8267		1.42536e-11		DRO1	8h L 2	1	Adult Apices	24.3515	24.5367		7.64746e-08
									DRO1	7h L 4	2	Whole Seedlings	25.8154					DRO1	8h L 2	2	Adult Apices	24.6563
									DRO1	7h L 4	3	Whole Seedlings	25.9079					DRO1	8h L 2	3	Adult Apices	24.6022
									DRO1	0h D 1	1	Whole Seedlings	23.4644	23.24	2.16	1.68766e-08		DRO1	8h L 3	1	Adult Apices	23.0682	23.2196		1.84295e-07
									DRO1	0h D 1	2	Whole Seedlings	23.0458					DRO1	8h L 3	2	Adult Apices	23.0947
									DRO1	0h D 1	3	Whole Seedlings	23.2099					DRO1	8h L 3	3	Adult Apices	23.4958
									DRO1	0h D 2	1	Whole Seedlings	23.3371	23.5185		1.36189e-08		DRO1	8h L 4	1	Adult Apices	22.3778	22.5127		2.95485e-07
									DRO1	0h D 2	2	Whole Seedlings	23.5957					DRO1	8h L 4	2	Adult Apices	22.481
									DRO1	0h D 2	3	Whole Seedlings	23.6228					DRO1	8h L 4	3	Adult Apices	22.6793
									DRO1	0h D 3	1	Whole Seedlings	22.9916	23.1193		1.85203e-08		DRO1	0h D 1	1	Adult Apices	28.1798	27.9546		7.80191e-09
									DRO1	0h D 3	2	Whole Seedlings	23.2326					DRO1	0h D 1	2	Adult Apices	27.6005
									DRO1	0h D 3	3	Whole Seedlings	23.1339					DRO1	0h D 1	3	Adult Apices	28.0835
									DRO1	0h D 4	1	Whole Seedlings	23.5126	23.5953		1.28367e-08		DRO1	0h D 2	1	Adult Apices	24.0913	24.1203		1.00991e-07
									DRO1	0h D 4	2	Whole Seedlings	23.6407					DRO1	0h D 2	2	Adult Apices	24.1228
									DRO1	0h D 4	3	Whole Seedlings	23.6327					DRO1	0h D 2	3	Adult Apices	24.1467
									DRO1	30m D 1	1	Whole Seedlings	23.9289	24.0763		8.86341e-09		DRO1	0h D 3	1	Adult Apices	27.799	27.7459		8.96878e-09
									DRO1	30m D 1	2	Whole Seedlings	24.1257					DRO1	0h D 3	2	Adult Apices	27.4767
									DRO1	30m D 1	3	Whole Seedlings	24.1742					DRO1	0h D 3	3	Adult Apices	27.962
									DRO1	30m D 2	1	Whole Seedlings	23.9604	24.0025		9.38136e-09		DRO1	0h D 4	1	Adult Apices	27.3597	27.449		1.09356e-08
									DRO1	30m D 2	2	Whole Seedlings	23.969					DRO1	0h D 4	2	Adult Apices	27.3983
									DRO1	30m D 2	3	Whole Seedlings	24.0782					DRO1	0h D 4	3	Adult Apices	27.589
									DRO1	30m D 3	1	Whole Seedlings	24.5719	24.65		5.69774e-09		DRO1	1h D 1	1	Adult Apices	23.1702	23.3329		1.70864e-07
									DRO1	30m D 3	2	Whole Seedlings	24.739					DRO1	1h D 1	2	Adult Apices	23.4445
									DRO1	30m D 3	3	Whole Seedlings	24.6392					DRO1	1h D 1	3	Adult Apices	23.3841
									DRO1	30m D 4	1	Whole Seedlings	25.1325	24.8764		4.78616e-09		DRO1	1h D 2	1	Adult Apices	28.5788	28.4084		5.76224e-09
									DRO1	30m D 4	2	Whole Seedlings	24.7492					DRO1	1h D 2	2	Adult Apices	28.0877
									DRO1	30m D 4	3	Whole Seedlings	24.7476					DRO1	1h D 2	3	Adult Apices	28.5586
									DRO1	1h D 1	1	Whole Seedlings	25.4687	25.2968		3.4626e-09		DRO1	1h D 3	1	Adult Apices	27.7144	27.7374		9.01968e-09
									DRO1	1h D 1	2	Whole Seedlings	25.2046					DRO1	1h D 3	2	Adult Apices	27.8083
									DRO1	1h D 1	3	Whole Seedlings	25.2171					DRO1	1h D 3	3	Adult Apices	27.6895
									DRO1	1h D 2	1	Whole Seedlings	25.0892	25.3054		3.43954e-09		DRO1	1h D 4	1	Adult Apices	27.8338	27.886		8.16752e-09
									DRO1	1h D 2	2	Whole Seedlings	25.3294					DRO1	1h D 4	2	Adult Apices	27.721
									DRO1	1h D 2	3	Whole Seedlings	25.4977					DRO1	1h D 4	3	Adult Apices	28.1033
									DRO1	1h D 3	1	Whole Seedlings	25.4557	25.6453		2.64749e-09		DRO1	2h D 1	1	Adult Apices	22.9495	22.9804		2.16212e-07
									DRO1	1h D 3	2	Whole Seedlings	25.8214					DRO1	2h D 1	2	Adult Apices	22.8895
									DRO1	1h D 3	3	Whole Seedlings	25.6589					DRO1	2h D 1	3	Adult Apices	23.1023
									DRO1	1h D 4	1	Whole Seedlings	25.966	25.9592		2.07898e-09		DRO1	2h D 2	1	Adult Apices	29.4976	29.3391		3.09495e-09
									DRO1	1h D 4	2	Whole Seedlings	26.0157					DRO1	2h D 2	2	Adult Apices	29.1954
									DRO1	1h D 4	3	Whole Seedlings	25.8959					DRO1	2h D 2	3	Adult Apices	29.3242
									DRO1	4h D 1	1	Whole Seedlings	25.3483	25.4686		3.03339e-09		DRO1	2h D 3	1	Adult Apices	22.7022	22.7369		2.54405e-07
									DRO1	4h D 1	2	Whole Seedlings	25.4523					DRO1	2h D 3	2	Adult Apices	22.5935
									DRO1	4h D 1	3	Whole Seedlings	25.6052					DRO1	2h D 3	3	Adult Apices	22.9148
									DRO1	4h D 2	1	Whole Seedlings	25.6205	25.6154		2.7091e-09		DRO1	2h D 4	1	Adult Apices	28.2883	28.3502		5.99062e-09
									DRO1	4h D 2	2	Whole Seedlings	25.5915					DRO1	2h D 4	2	Adult Apices	28.2282
									DRO1	4h D 2	3	Whole Seedlings	25.6343					DRO1	2h D 4	3	Adult Apices	28.534
									DRO1	4h D 3	1	Whole Seedlings	25.7865	25.9555		2.08496e-09		DRO1	4h D 1	1	Adult Apices	28.49	28.5567		5.21877e-09
									DRO1	4h D 3	2	Whole Seedlings	25.9795					DRO1	4h D 1	2	Adult Apices	28.5984
									DRO1	4h D 3	3	Whole Seedlings	26.1004					DRO1	4h D 1	3	Adult Apices	28.5817
									DRO1	8h D 1	1	Whole Seedlings	24.7152	24.7895		5.11737e-09		DRO1	4h D 2	1	Adult Apices	28.0937	28.2344		6.47202e-09
									DRO1	8h D 1	2	Whole Seedlings	24.8714					DRO1	4h D 2	2	Adult Apices	28.2022
									DRO1	8h D 1	3	Whole Seedlings	24.7819					DRO1	4h D 2	3	Adult Apices	28.4074
									DRO1	8h D 2	1	Whole Seedlings	24.9277	24.9418		4.55119e-09		DRO1	4h D 3	1	Adult Apices	28.376	28.5188		5.3527e-09
									DRO1	8h D 2	2	Whole Seedlings	24.7541					DRO1	4h D 3	2	Adult Apices	28.447
									DRO1	8h D 2	3	Whole Seedlings	25.1436					DRO1	4h D 3	3	Adult Apices	28.7332
									DRO1	8h D 3	1	Whole Seedlings	25.5216	25.5575		2.83262e-09		DRO1	4h D 4	1	Adult Apices	28.2943	28.3651		5.93128e-09
									DRO1	8h D 3	2	Whole Seedlings	25.666					DRO1	4h D 4	2	Adult Apices	28.4207
									DRO1	8h D 3	3	Whole Seedlings	25.4851					DRO1	4h D 4	3	Adult Apices	28.3801
									DRO1	8h D 4	1	Whole Seedlings	25.8505	25.8735		2.22085e-09		DRO1	8h D 1	1	Adult Apices	28.9811	29.0551		3.7412e-09
									DRO1	8h D 4	2	Whole Seedlings	25.9906					DRO1	8h D 1	2	Adult Apices	29.0507
									DRO1	8h D 4	3	Whole Seedlings	25.7793					DRO1	8h D 1	3	Adult Apices	29.1335
									DRO2	30m L 1	1	Whole Seedlings	25.7236	25.5941	2.79	3.93677e-12		DRO1	8h D 2	1	Adult Apices	28.2289	28.2131		6.56485e-09
									DRO2	30m L 1	2	Whole Seedlings	25.4134					DRO1	8h D 2	2	Adult Apices	28.2532
									DRO2	30m L 1	3	Whole Seedlings	25.6455					DRO1	8h D 2	3	Adult Apices	28.1572
									DRO2	30m L 2	1	Whole Seedlings	25.4376	25.5633		4.06342e-12		DRO1	8h D 3	1	Adult Apices	28.2904	28.2376		6.45819e-09
									DRO2	30m L 2	2	Whole Seedlings	25.5878					DRO1	8h D 3	2	Adult Apices	28.1719
									DRO2	30m L 2	3	Whole Seedlings	25.6645					DRO1	8h D 3	3	Adult Apices	28.2506
									DRO2	30m L 3	1	Whole Seedlings	25.4893	25.6241		3.81756e-12		DRO1	8h D 4	1	Adult Apices	28.2448	28.3668		5.92456e-09
									DRO2	30m L 3	2	Whole Seedlings	25.6323					DRO1	8h D 4	2	Adult Apices	28.3828
									DRO2	30m L 3	3	Whole Seedlings	25.7507					DRO1	8h D 4	3	Adult Apices	28.4727
									DRO2	30m L 4	1	Whole Seedlings	25.5496	25.4781		4.43463e-12		DRO2	0h L 1	1	Adult Apices	27.8499	28.0764	1.97	5.40084e-09
									DRO2	30m L 4	2	Whole Seedlings	25.3825					DRO2	0h L 1	2	Adult Apices	28.1879
									DRO2	30m L 4	3	Whole Seedlings	25.5021					DRO2	0h L 1	3	Adult Apices	28.1912
									DRO2	1h L 1	1	Whole Seedlings	26.1968	26.3241		1.86149e-12		DRO2	0h L 2	1	Adult Apices	28.5288	28.4744		4.12338e-09
									DRO2	1h L 1	2	Whole Seedlings	26.434					DRO2	0h L 2	2	Adult Apices	28.487
									DRO2	1h L 1	3	Whole Seedlings	26.3415					DRO2	0h L 2	3	Adult Apices	28.4074
									DRO2	1h L 2	1	Whole Seedlings	26.4479	26.4232		1.68164e-12		DRO2	0h L 3	1	Adult Apices	27.7831	27.9329		5.95265e-09
									DRO2	1h L 2	2	Whole Seedlings	26.3856					DRO2	0h L 3	2	Adult Apices	27.6873
									DRO2	1h L 2	3	Whole Seedlings	26.4359					DRO2	0h L 3	3	Adult Apices	28.3283
									DRO2	1h L 3	1	Whole Seedlings	25.8974	25.9993		2.59768e-12		DRO2	0h L 4	1	Adult Apices	28.0073	28.0617		5.45468e-09
									DRO2	1h L 3	2	Whole Seedlings	26.007					DRO2	0h L 4	2	Adult Apices	27.9764
									DRO2	1h L 3	3	Whole Seedlings	26.0936					DRO2	0h L 4	3	Adult Apices	28.2015
									DRO2	1h L 4	1	Whole Seedlings	26.7392	26.6255		1.36634e-12		DRO2	1h L 1	1	Adult Apices	27.799	28.2133		4.92194e-09
									DRO2	1h L 4	2	Whole Seedlings	26.4733					DRO2	1h L 1	2	Adult Apices	28.1419
									DRO2	1h L 4	3	Whole Seedlings	26.664					DRO2	1h L 1	3	Adult Apices	28.699
									DRO2	2h L 1	1	Whole Seedlings	27.6856	27.4437		5.90158e-13		DRO2	1h L 2	1	Adult Apices	28.1949	28.2588		4.77231e-09
									DRO2	2h L 1	2	Whole Seedlings	27.1483					DRO2	1h L 2	2	Adult Apices	28.3546
									DRO2	2h L 1	3	Whole Seedlings	27.4972					DRO2	1h L 2	3	Adult Apices	28.227
									DRO2	2h L 2	1	Whole Seedlings	27.3934	27.4891		5.63277e-13		DRO2	1h L 3	1	Adult Apices	27.7887	27.7593		6.696e-09
									DRO2	2h L 2	2	Whole Seedlings	27.5376					DRO2	1h L 3	2	Adult Apices	27.552
									DRO2	2h L 2	3	Whole Seedlings	27.5364					DRO2	1h L 3	3	Adult Apices	27.9373
									DRO2	2h L 3	1	Whole Seedlings	27.992	28.2691		2.53039e-13		DRO2	1h L 4	1	Adult Apices	27.6656	27.8484		6.30359e-09
									DRO2	2h L 3	2	Whole Seedlings	28.4103					DRO2	1h L 4	2	Adult Apices	27.9826
									DRO2	2h L 3	3	Whole Seedlings	28.4049					DRO2	1h L 4	3	Adult Apices	27.897
									DRO2	2h L 3	1	Whole Seedlings	28.1179	28.1776		2.77933e-13		DRO2	2h L 1	1	Adult Apices	28.3809	28.4394		4.22235e-09
									DRO2	2h L 3	2	Whole Seedlings	28.2934					DRO2	2h L 1	2	Adult Apices	28.4688
									DRO2	2h L 3	3	Whole Seedlings	28.1216					DRO2	2h L 1	3	Adult Apices	28.4685
									DRO2	4h L 1	1	Whole Seedlings	29.0194	28.9151		1.30412e-13		DRO2	2h L 2	1	Adult Apices	28.814	28.775		3.36303e-09
									DRO2	4h L 1	2	Whole Seedlings	28.608					DRO2	2h L 2	2	Adult Apices	28.8618
									DRO2	4h L 1	3	Whole Seedlings	29.1178					DRO2	2h L 2	3	Adult Apices	28.6493
									DRO2	4h L 2	1	Whole Seedlings	29.3041	29.6953		5.8568e-14		DRO2	2h L 3	1	Adult Apices	28.6647	28.603		3.77913e-09
									DRO2	4h L 2	2	Whole Seedlings	29.5336					DRO2	2h L 3	2	Adult Apices	28.6647
									DRO2	4h L 2	3	Whole Seedlings	30.2481					DRO2	2h L 3	3	Adult Apices	28.4795
									DRO2	4h L 3	1	Whole Seedlings	30.1341	30.2399		3.34957e-14		DRO2	2h L 3	1	Adult Apices	28.4619	28.5521		3.91163e-09
									DRO2	4h L 3	2	Whole Seedlings	30.4394					DRO2	2h L 3	2	Adult Apices	28.6197
									DRO2	4h L 3	3	Whole Seedlings	30.1461					DRO2	2h L 3	3	Adult Apices	28.5748
									DRO2	4h L 4	1	Whole Seedlings	29.9265	30.0961		3.88198e-14		DRO2	4h L 1	1	Adult Apices	28.9879	29.1674		2.57734e-09
									DRO2	4h L 4	2	Whole Seedlings	30.1424					DRO2	4h L 1	2	Adult Apices	29.237
									DRO2	4h L 4	3	Whole Seedlings	30.2195					DRO2	4h L 1	3	Adult Apices	29.2774
									DRO2	7h L 1	1	Whole Seedlings	27.4476	27.6271		4.88951e-13		DRO2	4h L 2	1	Adult Apices	28.9818	28.8996		3.09062e-09
									DRO2	7h L 1	2	Whole Seedlings	27.6095					DRO2	4h L 2	2	Adult Apices	29.0188
									DRO2	7h L 1	3	Whole Seedlings	27.8241					DRO2	4h L 2	3	Adult Apices	28.6982
									DRO2	7h L 2	1	Whole Seedlings	27.4107	27.7032		4.52204e-13		DRO2	4h L 3	1	Adult Apices	28.5833	28.7893		3.33068e-09
									DRO2	7h L 2	2	Whole Seedlings	27.8608					DRO2	4h L 3	2	Adult Apices	28.9331
									DRO2	7h L 2	3	Whole Seedlings	27.8381					DRO2	4h L 3	3	Adult Apices	28.8514
									DRO2	7h L 3	1	Whole Seedlings	28.3984	28.4977		2.00133e-13		DRO2	4h L 4	1	Adult Apices	29.1409	29.2452		2.44496e-09
									DRO2	7h L 3	2	Whole Seedlings	28.5118					DRO2	4h L 4	2	Adult Apices	29.3666
									DRO2	7h L 3	3	Whole Seedlings	28.5828					DRO2	4h L 4	3	Adult Apices	29.2282
									DRO2	7h L 4	1	Whole Seedlings	28.1027	28.3012		2.44839e-13		DRO2	8h L 1	1	Adult Apices	30.0105	29.9278		1.53914e-09
									DRO2	7h L 4	2	Whole Seedlings	28.4844					DRO2	8h L 1	2	Adult Apices	29.9354
									DRO2	7h L 4	3	Whole Seedlings	28.3164					DRO2	8h L 1	3	Adult Apices	29.8374
									DRO2	0h D 1	1	Whole Seedlings	25.5343	25.6172	2.47	8.71374e-11		DRO2	8h L 2	1	Adult Apices	29.0585	29.0983		2.70099e-09
									DRO2	0h D 1	2	Whole Seedlings	25.569					DRO2	8h L 2	2	Adult Apices	29.0785
									DRO2	0h D 1	3	Whole Seedlings	25.7483					DRO2	8h L 2	3	Adult Apices	29.158
									DRO2	0h D 2	1	Whole Seedlings	25.4718	25.6118		8.75603e-11		DRO2	8h L 3	1	Adult Apices	29.8412	29.8935		1.57536e-09
									DRO2	0h D 2	2	Whole Seedlings	25.5709					DRO2	8h L 3	2	Adult Apices	29.9216
									DRO2	0h D 2	3	Whole Seedlings	25.7929					DRO2	8h L 3	3	Adult Apices	29.9176
									DRO2	0h D 3	1	Whole Seedlings	25.515	25.6919		8.14423e-11		DRO2	8h L 4	1	Adult Apices	29.3892	29.5953		1.92833e-09
									DRO2	0h D 3	2	Whole Seedlings	25.899					DRO2	8h L 4	2	Adult Apices	29.659
									DRO2	0h D 3	3	Whole Seedlings	25.6619					DRO2	8h L 4	3	Adult Apices	29.7377
									DRO2	0h D 4	1	Whole Seedlings	25.9955	25.9867		6.23889e-11		DRO2	0h D 1	1	Adult Apices	28.2768	28.5766		3.84736e-09
									DRO2	0h D 4	2	Whole Seedlings	26.1462					DRO2	0h D 1	2	Adult Apices	28.6284
									DRO2	0h D 4	3	Whole Seedlings	25.8183					DRO2	0h D 1	3	Adult Apices	28.8245
									DRO2	30m D 1	1	Whole Seedlings	25.8398	25.9632		6.37274e-11		DRO2	0h D 2	1	Adult Apices	28.6773	29.0775		2.73945e-09
									DRO2	30m D 1	2	Whole Seedlings	26.0063					DRO2	0h D 2	2	Adult Apices	29.2458
									DRO2	30m D 1	3	Whole Seedlings	26.0435					DRO2	0h D 2	3	Adult Apices	29.3093
									DRO2	30m D 2	1	Whole Seedlings	25.8726	26.0908		5.67849e-11		DRO2	0h D 3	1	Adult Apices	28.0238	28.4426		4.21336e-09
									DRO2	30m D 2	2	Whole Seedlings	26.105					DRO2	0h D 3	2	Adult Apices	28.5685
									DRO2	30m D 2	3	Whole Seedlings	26.2947					DRO2	0h D 3	3	Adult Apices	28.7354
									DRO2	30m D 3	1	Whole Seedlings	26.3226	26.3868		4.34496e-11		DRO2	0h D 4	1	Adult Apices	28.187	28.4664		4.14592e-09
									DRO2	30m D 3	2	Whole Seedlings	26.3966					DRO2	0h D 4	2	Adult Apices	28.6193
									DRO2	30m D 3	3	Whole Seedlings	26.4412					DRO2	0h D 4	3	Adult Apices	28.5927
									DRO2	30m D 4	1	Whole Seedlings	26.841	26.6432		3.44593e-11		DRO2	1h D 1	1	Adult Apices	28.6685	28.5812		3.83526e-09
									DRO2	30m D 4	2	Whole Seedlings	26.5334					DRO2	1h D 1	2	Adult Apices	28.6285
									DRO2	30m D 4	3	Whole Seedlings	26.5552					DRO2	1h D 1	3	Adult Apices	28.4467
									DRO2	1h D 1	1	Whole Seedlings	26.0253	25.7597		7.65998e-11		DRO2	1h D 2	1	Adult Apices	29.2256	29.1539		2.60107e-09
									DRO2	1h D 1	2	Whole Seedlings	25.6105					DRO2	1h D 2	2	Adult Apices	29.1146
									DRO2	1h D 1	3	Whole Seedlings	25.6434					DRO2	1h D 2	3	Adult Apices	29.1216
									DRO2	1h D 2	1	Whole Seedlings	25.8097	25.7889		7.46057e-11		DRO2	1h D 3	1	Adult Apices	28.6038	28.5032		4.04368e-09
									DRO2	1h D 2	2	Whole Seedlings	25.76					DRO2	1h D 3	2	Adult Apices	28.5463
									DRO2	1h D 2	3	Whole Seedlings	25.7971					DRO2	1h D 3	3	Adult Apices	28.3594
									DRO2	1h D 3	1	Whole Seedlings	26.0081	26.0735		5.76777e-11		DRO2	1h D 4	1	Adult Apices	28.275	28.6448		3.67336e-09
									DRO2	1h D 3	2	Whole Seedlings	25.9154					DRO2	1h D 4	2	Adult Apices	28.9234
									DRO2	1h D 3	3	Whole Seedlings	26.297					DRO2	1h D 4	3	Adult Apices	28.7361
									DRO2	1h D 4	1	Whole Seedlings	26.6148	26.7245		3.2017e-11		DRO2	2h D 1	1	Adult Apices	27.4473	27.79		6.55807e-09
									DRO2	1h D 4	2	Whole Seedlings	26.8034					DRO2	2h D 1	2	Adult Apices	27.8659
									DRO2	1h D 4	3	Whole Seedlings	26.7552					DRO2	2h D 1	3	Adult Apices	28.0569
									DRO2	4h D 1	1	Whole Seedlings	25.6809	26.0146		6.08353e-11		DRO2	2h D 2	1	Adult Apices	28.0328	28.3552		4.47042e-09
									DRO2	4h D 1	2	Whole Seedlings	26.1031					DRO2	2h D 2	2	Adult Apices	28.7176
									DRO2	4h D 1	3	Whole Seedlings	26.2597					DRO2	2h D 2	3	Adult Apices	28.3152
									DRO2	4h D 2	1	Whole Seedlings	26.0057	26.0517		5.88244e-11		DRO2	2h D 3	1	Adult Apices	27.771	27.7469		6.75258e-09
									DRO2	4h D 2	2	Whole Seedlings	26.0028					DRO2	2h D 3	2	Adult Apices	27.7151
									DRO2	4h D 2	3	Whole Seedlings	26.1468					DRO2	2h D 3	3	Adult Apices	27.7547
									DRO2	4h D 3	1	Whole Seedlings	26.7355	26.7213		3.21086e-11		DRO2	2h D 4	1	Adult Apices	28.0037	28.1222		5.23562e-09
									DRO2	4h D 3	2	Whole Seedlings	26.6786					DRO2	2h D 4	2	Adult Apices	28.1523
									DRO2	4h D 3	3	Whole Seedlings	26.7499					DRO2	2h D 4	3	Adult Apices	28.2106
									DRO2	8h D 1	1	Whole Seedlings	26.766	26.7949		3.00422e-11		DRO2	4h D 1	1	Adult Apices	27.7688	27.7714		6.64136e-09
									DRO2	8h D 1	2	Whole Seedlings	26.8602					DRO2	4h D 1	2	Adult Apices	27.7823
									DRO2	8h D 1	3	Whole Seedlings	26.7585					DRO2	4h D 1	3	Adult Apices	27.7632
									DRO2	8h D 2	1	Whole Seedlings	25.8809	26.019		6.05907e-11		DRO2	4h D 2	1	Adult Apices	27.9528	27.9644		5.82678e-09
									DRO2	8h D 2	2	Whole Seedlings	25.9926					DRO2	4h D 2	2	Adult Apices	28.0169
									DRO2	8h D 2	3	Whole Seedlings	26.1836					DRO2	4h D 2	3	Adult Apices	27.9235
									DRO2	8h D 3	1	Whole Seedlings	26.0055	26.1305		5.47801e-11		DRO2	4h D 3	1	Adult Apices	27.7732	28.1188		5.24749e-09
									DRO2	8h D 3	2	Whole Seedlings	26.2078					DRO2	4h D 3	2	Adult Apices	28.2422
									DRO2	8h D 3	3	Whole Seedlings	26.1783					DRO2	4h D 3	3	Adult Apices	28.3411
									DRO2	8h D 4	1	Whole Seedlings	26.6563	26.7477		3.13527e-11		DRO2	4h D 4	1	Adult Apices	27.829	27.9181		6.01256e-09
									DRO2	8h D 4	2	Whole Seedlings	26.7161					DRO2	4h D 4	2	Adult Apices	27.9943
									DRO2	8h D 4	3	Whole Seedlings	26.8706					DRO2	4h D 4	3	Adult Apices	27.931
									LAZY6	30m L 1	1	Whole Seedlings		26.4288	1.98	1.44373e-08		DRO2	8h D 1	1	Adult Apices	27.2231	27.5118		7.9195e-09
									LAZY6	30m L 1	2	Whole Seedlings	26.4961					DRO2	8h D 1	2	Adult Apices	27.5345
									LAZY6	30m L 1	3	Whole Seedlings	26.3615					DRO2	8h D 1	3	Adult Apices	27.7779
									LAZY6	30m L 2	1	Whole Seedlings	26.9102	26.9368		1.02045e-08		DRO2	8h D 2	1	Adult Apices	27.6225	27.9599		5.84442e-09
									LAZY6	30m L 2	2	Whole Seedlings	26.8664					DRO2	8h D 2	2	Adult Apices	28.2088
									LAZY6	30m L 2	3	Whole Seedlings	27.0338					DRO2	8h D 2	3	Adult Apices	28.0485
									LAZY6	30m L 3	1	Whole Seedlings	25.6212	25.7781		2.25182e-08		DRO2	8h D 3	1	Adult Apices	27.1245	27.2034		9.76139e-09
									LAZY6	30m L 3	2	Whole Seedlings	25.9271					DRO2	8h D 3	2	Adult Apices	27.1678
									LAZY6	30m L 3	3	Whole Seedlings	25.786					DRO2	8h D 3	3	Adult Apices	27.318
									LAZY6	30m L 4	1	Whole Seedlings	25.8174	26.0711		1.8434e-08		DRO2	8h D 4	1	Adult Apices	27.4705	27.4589		8.20865e-09
									LAZY6	30m L 4	2	Whole Seedlings	25.9556					DRO2	8h D 4	2	Adult Apices	27.4861
									LAZY6	30m L 4	3	Whole Seedlings	26.4403					DRO2	8h D 4	3	Adult Apices	27.4202
									LAZY6	1h L 1	1	Whole Seedlings	25.3935	25.5845		2.5702e-08		LAZY6	0h L 1	1	Adult Apices	23.451	23.6165	1.93	1.80358e-07
									LAZY6	1h L 1	2	Whole Seedlings	25.5422					LAZY6	0h L 1	2	Adult Apices	23.8488
									LAZY6	1h L 1	3	Whole Seedlings	25.8178					LAZY6	0h L 1	3	Adult Apices	23.5497
									LAZY6	1h L 2	1	Whole Seedlings	25.7379	25.887		2.09033e-08		LAZY6	0h L 2	1	Adult Apices	25.9124	25.649		4.73961e-08
									LAZY6	1h L 2	2	Whole Seedlings	25.9171					LAZY6	0h L 2	2	Adult Apices	25.5414
									LAZY6	1h L 2	3	Whole Seedlings	26.0062					LAZY6	0h L 2	3	Adult Apices	25.4931
									LAZY6	1h L 3	1	Whole Seedlings	25.3545	25.6904		2.39082e-08		LAZY6	0h L 3	1	Adult Apices	24.0408	24.1586		1.26276e-07
									LAZY6	1h L 3	2	Whole Seedlings	25.7876					LAZY6	0h L 3	2	Adult Apices	24.2031
									LAZY6	1h L 3	3	Whole Seedlings	25.9292					LAZY6	0h L 3	3	Adult Apices	24.2321
									LAZY6	1h L 4	1	Whole Seedlings		25.3163		3.087e-08		LAZY6	0h L 4	1	Adult Apices	24.6166	24.6218		9.31227e-08
									LAZY6	1h L 4	2	Whole Seedlings	25.7416					LAZY6	0h L 4	2	Adult Apices	24.7037
									LAZY6	1h L 4	3	Whole Seedlings	24.891					LAZY6	0h L 4	3	Adult Apices	24.5452
									LAZY6	2h L 1	1	Whole Seedlings		24.8047		4.37841e-08		LAZY6	1h L 1	1	Adult Apices	23.5675	23.6354		1.78129e-07
									LAZY6	2h L 1	2	Whole Seedlings	24.9126					LAZY6	1h L 1	2	Adult Apices	23.676
									LAZY6	2h L 1	3	Whole Seedlings	24.6968					LAZY6	1h L 1	3	Adult Apices	23.6628
									LAZY6	2h L 2	1	Whole Seedlings	23.2285	23.3636		1.17171e-07		LAZY6	1h L 2	1	Adult Apices	23.9909	23.873		1.5237e-07
									LAZY6	2h L 2	2	Whole Seedlings	23.2973					LAZY6	1h L 2	2	Adult Apices	23.8608
									LAZY6	2h L 2	3	Whole Seedlings	23.5652					LAZY6	1h L 2	3	Adult Apices	23.7672
									LAZY6	2h L 3	1	Whole Seedlings	24.7563	24.9595		3.93906e-08		LAZY6	1h L 3	1	Adult Apices	22.5637	22.578		3.57024e-07
									LAZY6	2h L 3	2	Whole Seedlings	25.0689					LAZY6	1h L 3	2	Adult Apices	22.5929
									LAZY6	2h L 3	3	Whole Seedlings	25.0532					LAZY6	1h L 3	3	Adult Apices	22.5772
									LAZY6	2h L 3	1	Whole Seedlings	24.2647	24.3566		5.94623e-08		LAZY6	1h L 4	1	Adult Apices	22.2808	22.7057		3.28263e-07
									LAZY6	2h L 3	2	Whole Seedlings	24.451					LAZY6	1h L 4	2	Adult Apices	22.7382
									LAZY6	2h L 3	3	Whole Seedlings	24.3542					LAZY6	1h L 4	3	Adult Apices	23.0981
									LAZY6	4h L 1	1	Whole Seedlings	25.3662	25.65		2.45783e-08		LAZY6	2h L 1	1	Adult Apices	22.6464	22.6525		3.39947e-07
									LAZY6	4h L 1	2	Whole Seedlings	25.623					LAZY6	2h L 1	2	Adult Apices	22.9116
									LAZY6	4h L 1	3	Whole Seedlings	25.9607					LAZY6	2h L 1	3	Adult Apices	22.3996
									LAZY6	4h L 2	1	Whole Seedlings	26.2454	26.3963		1.47613e-08		LAZY6	2h L 2	1	Adult Apices	21.7986	21.4556		7.46784e-07
									LAZY6	4h L 2	2	Whole Seedlings	26.4752					LAZY6	2h L 2	2	Adult Apices	21.2362
									LAZY6	4h L 2	3	Whole Seedlings	26.4685					LAZY6	2h L 2	3	Adult Apices	21.332
									LAZY6	4h L 3	1	Whole Seedlings	26.2932	26.3468		1.52693e-08		LAZY6	2h L 3	1	Adult Apices	23.2857	23.2134		2.35091e-07
									LAZY6	4h L 3	2	Whole Seedlings	26.4664					LAZY6	2h L 3	2	Adult Apices	23.2642
									LAZY6	4h L 3	3	Whole Seedlings	26.2808					LAZY6	2h L 3	3	Adult Apices	23.0903
									LAZY6	4h L 4	1	Whole Seedlings	25.3854	25.5285		2.67035e-08		LAZY6	2h L 3	1	Adult Apices	22.3772	22.2083		4.5527e-07
									LAZY6	4h L 4	2	Whole Seedlings	25.5548					LAZY6	2h L 3	2	Adult Apices	22.1401
									LAZY6	4h L 4	3	Whole Seedlings	25.6455					LAZY6	2h L 3	3	Adult Apices	22.1076
									LAZY6	7h L 1	1	Whole Seedlings		26.8843		1.05769e-08		LAZY6	4h L 1	1	Adult Apices	22.2673	22.3549		4.13418e-07
									LAZY6	7h L 1	2	Whole Seedlings	27.1694					LAZY6	4h L 1	2	Adult Apices	22.4662
									LAZY6	7h L 1	3	Whole Seedlings	26.5993					LAZY6	4h L 1	3	Adult Apices	22.3313
									LAZY6	7h L 2	1	Whole Seedlings	26.415	26.5482		1.33071e-08		LAZY6	4h L 2	1	Adult Apices	23.0369	22.9547		2.78691e-07
									LAZY6	7h L 2	2	Whole Seedlings	26.5561					LAZY6	4h L 2	2	Adult Apices	23.0027
									LAZY6	7h L 2	3	Whole Seedlings	26.6734					LAZY6	4h L 2	3	Adult Apices	22.8245
									LAZY6	7h L 3	1	Whole Seedlings	26.4638	26.5926		1.29093e-08		LAZY6	4h L 3	1	Adult Apices	23.0835	23.1651		2.42675e-07
									LAZY6	7h L 3	2	Whole Seedlings	26.7014					LAZY6	4h L 3	2	Adult Apices	23.2822
									LAZY6	7h L 3	3	Whole Seedlings	26.6126					LAZY6	4h L 3	3	Adult Apices	23.1297
									LAZY6	7h L 4	1	Whole Seedlings	26.3176	26.5118		1.36416e-08		LAZY6	4h L 4	1	Adult Apices	23.0006	23.1316		2.48079e-07
									LAZY6	7h L 4	2	Whole Seedlings	26.3738					LAZY6	4h L 4	2	Adult Apices	23.0613
									LAZY6	7h L 4	3	Whole Seedlings	26.8441					LAZY6	4h L 4	3	Adult Apices	23.3331
									LAZY6	0h D 1	1	Whole Seedlings	26.9734	26.5169	2.14	1.73164e-09		LAZY6	8h L 1	1	Adult Apices	23.7929	23.6811		1.72861e-07
									LAZY6	0h D 1	2	Whole Seedlings	26.0018					LAZY6	8h L 1	2	Adult Apices	23.8858
									LAZY6	0h D 1	3	Whole Seedlings	26.5754					LAZY6	8h L 1	3	Adult Apices	23.3645
									LAZY6	0h D 2	1	Whole Seedlings	26.1427	26.3489		1.96776e-09		LAZY6	8h L 2	1	Adult Apices	22.8956	22.9229		2.84575e-07
									LAZY6	0h D 2	2	Whole Seedlings	26.5603					LAZY6	8h L 2	2	Adult Apices	23.0171
									LAZY6	0h D 2	3	Whole Seedlings	26.3436					LAZY6	8h L 2	3	Adult Apices	22.856
									LAZY6	0h D 3	1	Whole Seedlings	26.5933	26.8494		1.34454e-09		LAZY6	8h L 3	1	Adult Apices	22.6644	22.7998		3.08564e-07
									LAZY6	0h D 3	2	Whole Seedlings	26.8534					LAZY6	8h L 3	2	Adult Apices	22.9797
									LAZY6	0h D 3	3	Whole Seedlings	27.1017					LAZY6	8h L 3	3	Adult Apices	22.7554
									LAZY6	0h D 4	1	Whole Seedlings	26.9964	26.8833		1.3104e-09		LAZY6	8h L 4	1	Adult Apices	22.9264	23.0545		2.60981e-07
									LAZY6	0h D 4	2	Whole Seedlings	26.9779					LAZY6	8h L 4	2	Adult Apices	23.1042
									LAZY6	0h D 4	3	Whole Seedlings	26.6755					LAZY6	8h L 4	3	Adult Apices	23.133
									LAZY6	30m D 1	1	Whole Seedlings	26.2191	26.3096		2.0275e-09		LAZY6	0h D 1	1	Adult Apices	26.9438	27.0054		1.94273e-08
									LAZY6	30m D 1	2	Whole Seedlings	26.2599					LAZY6	0h D 1	2	Adult Apices	27.1147
									LAZY6	30m D 1	3	Whole Seedlings	26.4497					LAZY6	0h D 1	3	Adult Apices	26.9577
									LAZY6	30m D 2	1	Whole Seedlings	26.7484	26.7976		1.39863e-09		LAZY6	0h D 2	1	Adult Apices	26.8438	26.853		2.14755e-08
									LAZY6	30m D 2	2	Whole Seedlings	26.7269					LAZY6	0h D 2	2	Adult Apices	27.1517
									LAZY6	30m D 2	3	Whole Seedlings	26.9175					LAZY6	0h D 2	3	Adult Apices	26.5633
									LAZY6	30m D 3	1	Whole Seedlings	27.4957	27.5755		7.73858e-10		LAZY6	0h D 3	1	Adult Apices	27.189	27.3399		1.55914e-08
									LAZY6	30m D 3	2	Whole Seedlings	27.4867					LAZY6	0h D 3	2	Adult Apices	27.3664
									LAZY6	30m D 3	3	Whole Seedlings	27.7442					LAZY6	0h D 3	3	Adult Apices	27.4644
									LAZY6	30m D 4	1	Whole Seedlings	27.5726	27.5423		7.93696e-10		LAZY6	0h D 4	1	Adult Apices	26.8614	27.0173		1.92756e-08
									LAZY6	30m D 4	2	Whole Seedlings	27.4234					LAZY6	0h D 4	2	Adult Apices	26.9945
									LAZY6	30m D 4	3	Whole Seedlings	27.6308					LAZY6	0h D 4	3	Adult Apices	27.1961
									LAZY6	1h D 1	1	Whole Seedlings	29.428	28.4855		3.87267e-10		LAZY6	1h D 1	1	Adult Apices	27.9715	27.8963		1.08147e-08
									LAZY6	1h D 1	2	Whole Seedlings	Undetermined					LAZY6	1h D 1	2	Adult Apices	28.067
									LAZY6	1h D 1	3	Whole Seedlings	27.543					LAZY6	1h D 1	3	Adult Apices	27.6503
									LAZY6	1h D 2	1	Whole Seedlings	27.1152	27.3013		9.53382e-10		LAZY6	1h D 2	1	Adult Apices	27.7202	27.7526		1.18862e-08
									LAZY6	1h D 2	2	Whole Seedlings	27.409					LAZY6	1h D 2	2	Adult Apices	27.8644
									LAZY6	1h D 2	3	Whole Seedlings	27.3798					LAZY6	1h D 2	3	Adult Apices	27.6732
									LAZY6	1h D 3	1	Whole Seedlings	28.0495	27.9799		5.68911e-10		LAZY6	1h D 3	1	Adult Apices	27.2235	27.1605		1.75435e-08
									LAZY6	1h D 3	2	Whole Seedlings	Undetermined					LAZY6	1h D 3	2	Adult Apices	27.1988
									LAZY6	1h D 3	3	Whole Seedlings	27.9104					LAZY6	1h D 3	3	Adult Apices	27.0593
									LAZY6	1h D 4	1	Whole Seedlings	28.1934	28.0351		5.4552e-10		LAZY6	1h D 4	1	Adult Apices	27.3073	27.318		1.58175e-08
									LAZY6	1h D 4	2	Whole Seedlings	27.9374					LAZY6	1h D 4	2	Adult Apices	27.3287
									LAZY6	1h D 4	3	Whole Seedlings	27.9745					LAZY6	1h D 4	3	Adult Apices	27.3181
									LAZY6	4h D 1	1	Whole Seedlings	29.8623	30.3819		9.14953e-11		LAZY6	2h D 1	1	Adult Apices	27.1076	27.3376		1.56149e-08
									LAZY6	4h D 1	2	Whole Seedlings	30.4986					LAZY6	2h D 1	2	Adult Apices	27.3851
									LAZY6	4h D 1	3	Whole Seedlings	30.7848					LAZY6	2h D 1	3	Adult Apices	27.5202
									LAZY6	4h D 2	1	Whole Seedlings	29.7691	30.3468		9.39696e-11		LAZY6	2h D 2	1	Adult Apices	27.6392	27.7072		1.22463e-08
									LAZY6	4h D 2	2	Whole Seedlings	30.9592					LAZY6	2h D 2	2	Adult Apices	27.8244
									LAZY6	4h D 2	3	Whole Seedlings	30.3122					LAZY6	2h D 2	3	Adult Apices	27.658
									LAZY6	4h D 3	1	Whole Seedlings	30.5029	30.6508		7.45658e-11		LAZY6	2h D 3	1	Adult Apices	27.2241	27.4331		1.46647e-08
									LAZY6	4h D 3	2	Whole Seedlings	30.529					LAZY6	2h D 3	2	Adult Apices	27.4732
									LAZY6	4h D 3	3	Whole Seedlings	30.9206					LAZY6	2h D 3	3	Adult Apices	27.6021
									LAZY6	8h D 1	1	Whole Seedlings	32.3174	33.1033		1.15401e-11		LAZY6	2h D 4	1	Adult Apices	27.1825	27.4458		1.45431e-08
									LAZY6	8h D 1	2	Whole Seedlings	34.1089					LAZY6	2h D 4	2	Adult Apices	27.3233
									LAZY6	8h D 1	3	Whole Seedlings	32.8836					LAZY6	2h D 4	3	Adult Apices	27.8316
									LAZY6	8h D 2	1	Whole Seedlings	31.7165	32.0784		2.51686e-11		LAZY6	4h D 1	1	Adult Apices	26.8574	26.8217		2.19208e-08
									LAZY6	8h D 2	2	Whole Seedlings	32.4745					LAZY6	4h D 1	2	Adult Apices	27.0815
									LAZY6	8h D 2	3	Whole Seedlings	32.0441					LAZY6	4h D 1	3	Adult Apices	26.5263
									LAZY6	8h D 3	1	Whole Seedlings	31.7488	31.9759		2.72101e-11		LAZY6	4h D 2	1	Adult Apices	27.7464	27.4122		1.48676e-08
									LAZY6	8h D 3	2	Whole Seedlings	31.7414					LAZY6	4h D 2	2	Adult Apices	27.2689
									LAZY6	8h D 3	3	Whole Seedlings	32.4374					LAZY6	4h D 2	3	Adult Apices	27.2214
									LAZY6	8h D 4	1	Whole Seedlings	32.7865	32.6145		1.67385e-11		LAZY6	4h D 3	1	Adult Apices	27.0352	27.1316		1.788e-08
									LAZY6	8h D 4	2	Whole Seedlings	31.9384					LAZY6	4h D 3	2	Adult Apices	27.3132
									LAZY6	8h D 4	3	Whole Seedlings	33.1186					LAZY6	4h D 3	3	Adult Apices	27.0465
																		LAZY6	4h D 4	1	Adult Apices	27.0618	27.0514		1.88482e-08
																		LAZY6	4h D 4	2	Adult Apices	27.0346
																		LAZY6	4h D 4	3	Adult Apices	27.0578
																		LAZY6	8h D 1	1	Adult Apices	26.8113	26.9274		2.04497e-08
																		LAZY6	8h D 1	2	Adult Apices	27.0048
																		LAZY6	8h D 1	3	Adult Apices	26.9661
																		LAZY6	8h D 2	1	Adult Apices	27.6455	27.6268		1.29108e-08
																		LAZY6	8h D 2	2	Adult Apices	27.8155
																		LAZY6	8h D 2	3	Adult Apices	27.4195
																		LAZY6	8h D 3	1	Adult Apices	27.3158	27.5187		1.38621e-08
																		LAZY6	8h D 3	2	Adult Apices	27.725
																		LAZY6	8h D 3	3	Adult Apices	27.5153
																		LAZY6	8h D 4	1	Adult Apices	27.4174	27.4265		1.47291e-08
																		LAZY6	8h D 4	2	Adult Apices	27.2469
																		LAZY6	8h D 4	3	Adult Apices	27.615

## Sheet: Fig4
Fig 4 Ct Values
Gene	Timepoint	Tech Rep	Biological Set Name	Ct	Avg Tech Reps	Quantity (as determined by Std Curve function on SDS Software 2.4)	Avg Quantity
IPP2	ZT -8 1	1	Seedlings_full plate	21.36	21.5633	72.4074	59.9635
IPP2		2	Seedlings_full plate	21.5913		57.642
IPP2		3	Seedlings_full plate	21.7387		49.8412
IPP2	ZT -8 2	1	Seedlings_full plate	21.7474	21.6131	49.4161	58.1727
IPP2		2	Seedlings_full plate	21.8238		45.8263
IPP2		3	Seedlings_full plate	21.2682		79.2758
IPP2	ZT -8 3	1	Seedlings_full plate	21.3679	21.2704	71.8504	79.5046
IPP2		2	Seedlings_full plate	21.3133		75.8264
IPP2		3	Seedlings_full plate	21.1301		90.8371
IPP2	ZT -8 4	1	Seedlings_full plate	21.7422	21.7058	49.6704	51.5471
IPP2		2	Seedlings_full plate	21.6367		55.1174
IPP2		3	Seedlings_full plate	21.7384		49.8537
IPP2	ZT-4 1	1	Seedlings_full plate	21.7192	21.5639	50.8062	59.648
IPP2		2	Seedlings_full plate	21.5533		59.8403
IPP2		3	Seedlings_full plate	21.4193		68.2974
IPP2	ZT-4 2	1	Seedlings_full plate	21.5631	21.6361	59.268	55.2268
IPP2		2	Seedlings_full plate	21.691		52.2411
IPP2		3	Seedlings_full plate	21.6542		54.1711
IPP2	ZT-4 3	1	Seedlings_full plate	22.0857	21.7235	35.3958	52.1238
IPP2		2	Seedlings_full plate	21.5319		61.1151
IPP2		3	Seedlings_full plate	21.553		59.8607
IPP2	ZT-4 4	1	Seedlings_full plate	21.5729	21.5516	58.6936	60.0178
IPP2		2	Seedlings_full plate	21.4815		64.2355
IPP2		3	Seedlings_full plate	21.6004		57.1242
IPP2	0 1	1	Seedlings_full plate	21.6055	21.6738	56.8373	53.2932
IPP2		2	Seedlings_full plate	21.7851		47.6129
IPP2		3	Seedlings_full plate	21.6309		55.4296
IPP2	1 2	1	Seedlings_full plate	21.4382	21.5646	67.0332	60.0004
IPP2		2	Seedlings_full plate	21.8086		46.5216
IPP2		3	Seedlings_full plate	21.4471		66.4464
IPP2	2 3	1	Seedlings_full plate	21.3159	21.4745	75.6295	65.3373
IPP2		2	Seedlings_full plate	21.4394		66.9529
IPP2		3	Seedlings_full plate	21.6682		53.4296
IPP2	3 4	1	Seedlings_full plate	21.869	21.8876	43.829	43.3943
IPP2		2	Seedlings_full plate	22.0573		36.3987
IPP2		3	Seedlings_full plate	21.7364		49.9551
IPP2	ZT4 1	1	Seedlings_full plate	21.3162	21.462	75.6082	65.8623
IPP2		2	Seedlings_full plate	21.494		63.4466
IPP2		3	Seedlings_full plate	21.5757		58.5321
IPP2	ZT4 2	1	Seedlings_full plate	21.7225	21.7376	50.6431	49.9064
IPP2		2	Seedlings_full plate	21.7229		50.6213
IPP2		3	Seedlings_full plate	21.7673		48.4548
IPP2	ZT4 3	1	Seedlings_full plate	21.0892	21.4697	94.5824	67.4688
IPP2		2	Seedlings_full plate	21.7036		51.5962
IPP2		3	Seedlings_full plate	21.6164		56.2277
IPP2	ZT4 4	1	Seedlings_full plate	21.4548	21.4935	65.9486	63.5152
IPP2		2	Seedlings_full plate	21.5421		60.5061
IPP2		3	Seedlings_full plate	21.4837		64.091
IPP2	ZT8 1	1	Seedlings_full plate	21.4789	21.4717	64.4002	65.8848
IPP2		2	Seedlings_full plate	21.6885		52.3713
IPP2		3	Seedlings_full plate	21.2478		80.8829
IPP2	ZT8 2	1	Seedlings_full plate	21.6392	21.6753	54.9778	53.1515
IPP2		2	Seedlings_full plate	21.7613		48.741
IPP2		3	Seedlings_full plate	21.6254		55.7357
IPP2	ZT8 3	1	Seedlings_full plate	21.8096	21.811	46.4749	46.5459
IPP2		2	Seedlings_full plate	21.9062		42.2497
IPP2		3	Seedlings_full plate	21.7171		50.9132
IPP2	ZT8 4	1	Seedlings_full plate	22.0074	21.8441	38.2378	45.6795
IPP2		2	Seedlings_full plate	21.9359		41.0301
IPP2		3	Seedlings_full plate	21.589		57.7706
IPP2	ZT12 1	1	Seedlings_full plate	21.5199	21.45	61.8476	66.7673
IPP2		2	Seedlings_full plate	21.5536		59.8206
IPP2		3	Seedlings_full plate	21.2764		78.6338
IPP2	ZT12 2	1	Seedlings_full plate	21.6534	21.7435	54.2155	50.3727
IPP2		2	Seedlings_full plate	21.9967		38.6406
IPP2		3	Seedlings_full plate	21.5804		58.262
IPP2	ZT12 3	1	Seedlings_full plate	21.5341	21.6011	60.983	57.1507
IPP2		2	Seedlings_full plate	21.6494		54.4302
IPP2		3	Seedlings_full plate	21.6199		56.0389
IPP2	ZT12 4	1	Seedlings_full plate	21.3753	21.3385	71.3275	74.0002
IPP2		2	Seedlings_full plate	21.3468		73.3602
IPP2		3	Seedlings_full plate	21.2936		77.3128
IPP2	ZT16 1	1	Seedlings_full plate	21.5214	21.6645	61.7556	53.9322
IPP2		2	Seedlings_full plate	21.6898		52.3011
IPP2		3	Seedlings_full plate	21.7824		47.7398
IPP2	ZT16 2	1	Seedlings_full plate	21.7522	21.8067	49.1805	47.643
IPP2		2	Seedlings_full plate	22.0944		35.0933
IPP2		3	Seedlings_full plate	21.5736		58.6554
IPP2	ZT16 3	1	Seedlings_full plate	21.8411	21.7581	45.0523	48.9802
IPP2		2	Seedlings_full plate	21.7061		51.471
IPP2		3	Seedlings_full plate	21.727		50.4173
IPP2	ZT16 4	1	Seedlings_full plate	21.7614	21.8143	48.7357	46.2996
IPP2		2	Seedlings_full plate	21.8156		46.1996
IPP2		3	Seedlings_full plate	21.8659		43.9635
IPP2	ZT20 1	1	Seedlings_full plate	21.6433	21.541	54.7566	60.7841
IPP2		2	Seedlings_full plate	21.5429		60.4579
IPP2		3	Seedlings_full plate	21.4366		67.1379
IPP2	ZT20 2	1	Seedlings_full plate	21.5991	21.6437	57.1999	54.7841
IPP2		2	Seedlings_full plate	21.7004		51.7568
IPP2		3	Seedlings_full plate	21.6316		55.3956
IPP2	ZT20 3	1	Seedlings_full plate	22.1351	22.0041	33.7115	38.5324
IPP2		2	Seedlings_full plate	21.973		39.5556
IPP2		3	Seedlings_full plate	21.9043		42.3299
IPP2	ZT20 4	1	Seedlings_full plate	21.6358	21.7092	55.1653	51.3989
IPP2		2	Seedlings_full plate	21.71		51.2693
IPP2		3	Seedlings_full plate	21.7819		47.762
IPP2	ZT24 1	1	Seedlings_full plate	21.7519	21.8944	49.1949	42.9603
IPP2		2	Seedlings_full plate	21.9586		40.1225
IPP2		3	Seedlings_full plate	21.9728		39.5637
IPP2	ZT24 2	1	Seedlings_full plate	21.6726	21.8056	53.1973	46.8682
IPP2		2	Seedlings_full plate	21.8531		44.524
IPP2		3	Seedlings_full plate	21.8911		42.8834
IPP2	ZT24 3	1	Seedlings_full plate	21.6794	21.6989	52.8398	51.9145
IPP2		2	Seedlings_full plate	21.6413		54.864
IPP2		3	Seedlings_full plate	21.776		48.0396
IPP2	ZT24 4	1	Seedlings_full plate	21.9998	21.9953	38.5256	38.6983
IPP2		2	Seedlings_full plate	22.0045		38.3477
IPP2		3	Seedlings_full plate	21.9816		39.2217
IPP2	ZT28 1	1	Seedlings_full plate	21.2936	21.2863	77.3143	77.9688
IPP2		2	Seedlings_full plate	21.2214		83.0212
IPP2		3	Seedlings_full plate	21.3439		73.5708
IPP2	ZT28 2	1	Seedlings_full plate	21.1671	21.44	87.5864	68.1874
IPP2		2	Seedlings_full plate	21.5695		58.8919
IPP2		3	Seedlings_full plate	21.5835		58.0839
IPP2	ZT28 3	1	Seedlings_full plate	21.3898	21.4133	70.3119	68.7284
IPP2		2	Seedlings_full plate	21.3947		69.9731
IPP2		3	Seedlings_full plate	21.4555		65.9002
IPP2	ZT28 4	1	Seedlings_full plate	21.423	21.4616	68.0443	65.5683
IPP2		2	Seedlings_full plate	21.4363		67.162
IPP2		3	Seedlings_full plate	21.5256		61.4987
IPP2	ZT32 1	1	Seedlings_full plate	21.3749	21.6945	71.351	57.4634
IPP2		2	Seedlings_full plate	22.3773		26.549
IPP2		3	Seedlings_full plate	21.3313		74.4901
IPP2	ZT32 2	1	Seedlings_full plate	21.276	21.3396	78.663	74.3735
IPP2		2	Seedlings_full plate	21.2371		81.7449
IPP2		3	Seedlings_full plate	21.5058		62.7126
IPP2	ZT32 3	1	Seedlings_full plate	21.8608	21.8131	44.1849	46.6275
IPP2		2	Seedlings_full plate	21.926		41.434
IPP2		3	Seedlings_full plate	21.6525		54.2635
IPP2	ZT32 4	1	Seedlings_full plate	21.6837	21.6414	52.6205	54.937
IPP2		2	Seedlings_full plate	21.5675		59.008
IPP2		3	Seedlings_full plate	21.6729		53.1827
IPP2	ZT36 1	1	Seedlings_full plate	21.2037	21.2232	84.4824	83.2632
IPP2		2	Seedlings_full plate	21.1126		92.4214
IPP2		3	Seedlings_full plate	21.3534		72.8857
IPP2	ZT36 2	1	Seedlings_full plate	22.2586	22.1489	29.846	33.5053
IPP2		2	Seedlings_full plate	21.9783		39.3489
IPP2		3	Seedlings_full plate	22.2097		31.3211
IPP2	ZT36 3	1	Seedlings_full plate	20.8413	21.2285	120.78	86.7545
IPP2		2	Seedlings_full plate	21.2005		84.7501
IPP2		3	Seedlings_full plate	21.6437		54.7337
IPP2	ZT36 4	1	Seedlings_full plate	21.3835	21.5462	70.7501	60.7044
IPP2		2	Seedlings_full plate	21.6786		52.885
IPP2		3	Seedlings_full plate	21.5767		58.4782
IPP2	ZT40 1	1	Seedlings_full plate	21.1992	21.471	84.8537	66.1264
IPP2		2	Seedlings_full plate	21.622		55.9185
IPP2		3	Seedlings_full plate	21.5919		57.607
IPP2	ZT40 2	1	Seedlings_full plate	22.0016	21.7461	38.4568	50.8545
IPP2		2	Seedlings_full plate	21.8031		46.771
IPP2		3	Seedlings_full plate	21.4337		67.3357
IPP2	ZT40 3	1	Seedlings_full plate	22.0373	22.0969	37.1241	35.377
IPP2		2	Seedlings_full plate	21.9513		40.4134
IPP2		3	Seedlings_full plate	22.3021		28.5934
IPP2	ZT40 4	1	Seedlings_full plate	21.6167	21.6374	56.2157	55.3845
IPP2		2	Seedlings_full plate	21.7776		47.9622
IPP2		3	Seedlings_full plate	21.5178		61.9757
IPP2	ZT44 1	1	Seedlings_full plate	21.4544	21.4533	65.9697	66.0532
IPP2		2	Seedlings_full plate	21.4296		67.6028
IPP2		3	Seedlings_full plate	21.4759		64.587
IPP2	ZT44 2	1	Seedlings_full plate	21.2846	21.6141	78.0035	58.3014
IPP2		2	Seedlings_full plate	21.9324		41.174
IPP2		3	Seedlings_full plate	21.6255		55.7268
IPP2	ZT44 3	1	Seedlings_full plate	21.7959	21.6161	47.1068	56.7419
IPP2		2	Seedlings_full plate	21.5823		58.1548
IPP2		3	Seedlings_full plate	21.47		64.9643
IPP2	ZT44 4	1	Seedlings_full plate	21.5427	21.4942	60.4706	64.416
IPP2		2	Seedlings_full plate	21.2581		80.0651
IPP2		3	Seedlings_full plate	21.6819		52.7122
IPP2	Col ZT 48 1	1	Seedlings_full plate	22.2354	22.2977	97.0976	92.861
IPP2		2	Seedlings_full plate	22.4523		82.1057
IPP2		3	Seedlings_full plate	22.2054		99.3798
IPP2	Col ZT 48 2	1	Seedlings_full plate	22.0662	22.1656	110.672	102.798
IPP2		2	Seedlings_full plate	22.3062		91.9223
IPP2		3	Seedlings_full plate	22.1244		105.798
IPP2	Col ZT 48 3	1	Seedlings_full plate	22.0599	22.1402	111.208	104.635
IPP2		2	Seedlings_full plate	22.1526		103.516
IPP2		3	Seedlings_full plate	22.208		99.1792
IPP2	Col ZT 48 4	1	Seedlings_full plate	22.442	22.5095	82.761	78.614
IPP2		2	Seedlings_full plate	22.5633		75.3482
IPP2		3	Seedlings_full plate	22.523		77.7326
IPP2	Col ZT 52 1	1	Seedlings_full plate	22.4794	22.2906	80.4017	93.6317
IPP2		2	Seedlings_full plate	22.2699		94.5402
IPP2		3	Seedlings_full plate	22.1225		105.953
IPP2	Col ZT 52 2	1	Seedlings_full plate	21.9569	21.9631	120.434	120.626
IPP2		2	Seedlings_full plate	21.7864		137.404
IPP2		3	Seedlings_full plate	22.1461		104.041
IPP2	Col ZT 52 3	1	Seedlings_full plate	22.0344	22.0612	113.425	111.178
IPP2		2	Seedlings_full plate	22.1289		105.434
IPP2		3	Seedlings_full plate	22.0202		114.674
IPP2	Col ZT 52 4	1	Seedlings_full plate	22.449	22.4935	82.3123	79.9334
IPP2		2	Seedlings_full plate	22.3593		88.2232
IPP2		3	Seedlings_full plate	22.6722		69.2647
IPP2	Col ZT 56 1	1	Seedlings_full plate	21.9517	22.0087	120.919	115.773
IPP2		2	Seedlings_full plate	22.0619		111.042
IPP2		3	Seedlings_full plate	22.0126		115.358
IPP2	Col ZT 56 2	1	Seedlings_full plate	21.987	22.4566	117.661	85.1938
IPP2		2	Seedlings_full plate	22.8781		59.0668
IPP2		3	Seedlings_full plate	22.5045		78.8536
IPP2	Col ZT 56 3	1	Seedlings_full plate	22.132	22.1201	105.178	106.156
IPP2		2	Seedlings_full plate	22.1217		106.025
IPP2		3	Seedlings_full plate	22.1066		107.266
IPP2	Col ZT 56 4	1	Seedlings_full plate	23.0595	23.4914	51.3393	38.5419
IPP2		2	Seedlings_full plate	24.0406		24.0393
IPP2		3	Seedlings_full plate	23.3742		40.2469
IPP2	Col ZT 60 1	1	Seedlings_full plate	22.4657	22.3455	81.2554	89.4272
IPP2		2	Seedlings_full plate	22.2253		97.8579
IPP2		3	Seedlings_full plate	22.3456		89.1682
IPP2	Col ZT 60 2	1	Seedlings_full plate	22.3691	22.4513	87.5566	82.256
IPP2		2	Seedlings_full plate	22.4776		80.5125
IPP2		3	Seedlings_full plate	22.5071		78.699
IPP2	Col ZT 60 3	1	Seedlings_full plate	22.1938	22.2139	100.273	98.8292
IPP2		2	Seedlings_full plate	22.1531		103.481
IPP2		3	Seedlings_full plate	22.2949		92.7334
IPP2	Col ZT 60 4	1	Seedlings_full plate	22.9487	22.9951	55.9306	53.9755
IPP2		2	Seedlings_full plate	23.0103		53.3291
IPP2		3	Seedlings_full plate	23.0264		52.6668
IPP2	Col ZT 64 1	1	Seedlings_full plate	22.5695	22.3296	74.9868	91.0571
IPP2		2	Seedlings_full plate	22.1751		101.732
IPP2		3	Seedlings_full plate	22.244		96.452
IPP2	Col ZT 64 2	1	Seedlings_full plate	21.7725	21.9368	138.885	122.949
IPP2		2	Seedlings_full plate	22.0927		108.424
IPP2		3	Seedlings_full plate	21.9451		121.539
IPP2	Col ZT 64 3	1	Seedlings_full plate	22.4789	22.7596	80.4349	65.9369
IPP2		2	Seedlings_full plate	23.0874		50.2437
IPP2		3	Seedlings_full plate	22.7126		67.1322
IPP2	Col ZT 64 4	1	Seedlings_full plate	22.3839	22.3378	86.5622	89.7372
IPP2		2	Seedlings_full plate	22.322		90.8052
IPP2		3	Seedlings_full plate	22.3073		91.8442
IPP2	Col ZT 68 1	1	Seedlings_full plate	22.925	22.6313	56.9658	72.3852
IPP2		2	Seedlings_full plate	22.5071		78.6966
IPP2		3	Seedlings_full plate	22.4619		81.4932
IPP2	Col ZT 68 2	1	Seedlings_full plate	22.4801	22.3775	80.3545	87.2393
IPP2		2	Seedlings_full plate	22.4037		85.2489
IPP2		3	Seedlings_full plate	22.2486		96.1144
IPP2	Col ZT 68 3	1	Seedlings_full plate	22.1321	22.5362	105.174	79.1624
IPP2		2	Seedlings_full plate	22.607		72.8459
IPP2		3	Seedlings_full plate	22.8694		59.4678
IPP2	Col ZT 68 4	1	Seedlings_full plate	22.5948	22.4303	73.5382	84.2678
IPP2		2	Seedlings_full plate	22.5033		78.9262
IPP2		3	Seedlings_full plate	22.1929		100.339
IPP2	Col ZT 72 1	1	Seedlings_full plate	22.2595	25.8801	95.3072	59.6681
IPP2		2	Seedlings_full plate	32.9529		0.0244211
IPP2		3	Seedlings_full plate	22.4278		83.6726
IPP2	Col ZT 72 2	1	Seedlings_full plate	22.3835	22.3896	86.589	86.235
IPP2		2	Seedlings_full plate	22.4486		82.3414
IPP2		3	Seedlings_full plate	22.3368		89.7746
IPP2	Col ZT 72 3	1	Seedlings_full plate	22.4846	22.7393	80.0752	66.4243
IPP2		2	Seedlings_full plate	22.8618		59.8161
IPP2		3	Seedlings_full plate	22.8713		59.3816
IPP2	Col ZT 72 4	1	Seedlings_full plate	22.4289	22.4877	83.603	79.9336
IPP2		2	Seedlings_full plate	22.497		79.3141
IPP2		3	Seedlings_full plate	22.5372		76.8838
IPP2	Col ZT 76 1	1	Seedlings_full plate	22.6114	22.5259	72.5966	77.8834
IPP2		2	Seedlings_full plate	22.606		72.905
IPP2		3	Seedlings_full plate	22.3604		88.1486
IPP2	Col ZT 76 2	1	Seedlings_full plate	22.1764	22.4081	101.628	85.6634
IPP2		2	Seedlings_full plate	22.5215		77.8255
IPP2		3	Seedlings_full plate	22.5263		77.5367
IPP2	Col ZT 76 3	1	Seedlings_full plate	22.4039	22.442	85.2369	83.8639
IPP2		2	Seedlings_full plate	22.719		66.8
IPP2		3	Seedlings_full plate	22.2031		99.5547
IPP2	Col ZT 76 4	1	Seedlings_full plate	22.2987	22.4304	92.4614	83.7418
IPP2		2	Seedlings_full plate	22.5272		77.4849
IPP2		3	Seedlings_full plate	22.4654		81.279
IPP2	Col ZT 80 1	1	Seedlings_full plate	22.2532	22.1601	95.7694	103.26
IPP2		2	Seedlings_full plate	22.212		98.871
IPP2		3	Seedlings_full plate	22.015		115.138
IPP2	Col ZT 80 2	1	Seedlings_full plate	22.4159	22.3817	84.448	86.7247
IPP2		2	Seedlings_full plate	22.3614		88.0798
IPP2		3	Seedlings_full plate	22.3678		87.6462
IPP2	Col ZT 80 3	1	Seedlings_full plate	22.5352	22.6385	77.0069	71.6701
IPP2		2	Seedlings_full plate	22.506		78.7608
IPP2		3	Seedlings_full plate	22.8743		59.2427
IPP2	Col ZT 80 4	1	Seedlings_full plate	22.4912	22.2907	79.6706	93.5871
IPP2		2	Seedlings_full plate	22.1723		101.952
IPP2		3	Seedlings_full plate	22.2085		99.1387
IPP2	Col ZT 84 1	1	Seedlings_full plate	22.3138	22.5986	91.3883	74.2652
IPP2		2	Seedlings_full plate	22.7044		67.5611
IPP2		3	Seedlings_full plate	22.7775		63.8462
IPP2	Col ZT 84 2	1	Seedlings_full plate	22.3237	22.3854	90.6865	87.0913
IPP2		2	Seedlings_full plate	22.6017		73.1459
IPP2		3	Seedlings_full plate	22.2308		97.4416
IPP2	Col ZT 84 3	1	Seedlings_full plate	22.6574	22.7698	70.0617	64.4416
IPP2		2	Seedlings_full plate	22.7402		65.7177
IPP2		3	Seedlings_full plate	22.9119		57.5454
IPP2	Col ZT 84 4	1	Seedlings_full plate	22.7932	22.7463	63.0751	65.4315
IPP2		2	Seedlings_full plate	22.7311		66.1805
IPP2		3	Seedlings_full plate	22.7144		67.0389
LAZY1	ZT -8 1	1	Seedlings_full plate		22.1805		46.7187
LAZY1		2	Seedlings_full plate	21.9333		57.3233
LAZY1		3	Seedlings_full plate	22.4278		36.114
LAZY1	ZT -8 2	1	Seedlings_full plate	22.3404	21.9818	39.1847	57.721
LAZY1		2	Seedlings_full plate	22.0815		49.9114
LAZY1		3	Seedlings_full plate	21.5236		84.0668
LAZY1	ZT -8 3	1	Seedlings_full plate	21.5961	21.8753	78.5588	62.1889
LAZY1		2	Seedlings_full plate	21.8195		63.756
LAZY1		3	Seedlings_full plate	22.2103		44.2517
LAZY1	ZT -8 4	1	Seedlings_full plate	22.1931	22.1203	44.9704	48.2418
LAZY1		2	Seedlings_full plate	22.0236		52.685
LAZY1		3	Seedlings_full plate	22.1442		47.0698
LAZY1	ZT-4 1	1	Seedlings_full plate	22.2664	22.0422	41.9901	52.3321
LAZY1		2	Seedlings_full plate	21.9216		57.9553
LAZY1		3	Seedlings_full plate	21.9384		57.0509
LAZY1	ZT-4 2	1	Seedlings_full plate	22.5074	22.5193	33.5232	34.262
LAZY1		2	Seedlings_full plate	22.8635		24.034
LAZY1		3	Seedlings_full plate	22.1869		45.2287
LAZY1	ZT-4 3	1	Seedlings_full plate	21.4807	21.7583	87.5009	68.7985
LAZY1		2	Seedlings_full plate	21.9719		55.2922
LAZY1		3	Seedlings_full plate	21.8221		63.6023
LAZY1	ZT-4 4	1	Seedlings_full plate	21.8657	21.9864	61.0614	55.0754
LAZY1		2	Seedlings_full plate	22.1985		44.7416
LAZY1		3	Seedlings_full plate	21.8948		59.4233
LAZY1	0 1	1	Seedlings_full plate	22.3774	22.3246	37.8533	39.8267
LAZY1		2	Seedlings_full plate	22.3512		38.7911
LAZY1		3	Seedlings_full plate	22.2451		42.8357
LAZY1	1 2	1	Seedlings_full plate	22.0494	21.9944	51.4306	54.2035
LAZY1		2	Seedlings_full plate	21.928		57.611
LAZY1		3	Seedlings_full plate	22.0058		53.5688
LAZY1	2 3	1	Seedlings_full plate	21.9633	22.1751	55.7393	46.2348
LAZY1		2	Seedlings_full plate	22.3391		39.2332
LAZY1		3	Seedlings_full plate	22.2229		43.7319
LAZY1	3 4	1	Seedlings_full plate	22.2521	22.3189	42.5562	40.1506
LAZY1		2	Seedlings_full plate	22.4604		35.0283
LAZY1		3	Seedlings_full plate	22.2443		42.8673
LAZY1	ZT4 1	1	Seedlings_full plate	22.0657	22.033	50.6545	52.2649
LAZY1		2	Seedlings_full plate	21.9743		55.17
LAZY1		3	Seedlings_full plate	22.059		50.9702
LAZY1	ZT4 2	1	Seedlings_full plate	22.2049	22.2328	44.4766	43.8843
LAZY1		2	Seedlings_full plate	22.0377		51.9967
LAZY1		3	Seedlings_full plate	22.4558		35.1796
LAZY1	ZT4 3	1	Seedlings_full plate	22.4345	22.4187	35.8882	36.4369
LAZY1		2	Seedlings_full plate	22.376		37.9034
LAZY1		3	Seedlings_full plate	22.4455		35.519
LAZY1	ZT4 4	1	Seedlings_full plate	22.344	22.2964	39.0526	41.413
LAZY1		2	Seedlings_full plate	22.4873		34.1581
LAZY1		3	Seedlings_full plate	22.0578		51.0282
LAZY1	ZT8 1	1	Seedlings_full plate	Undetermined	22.2662	0	28.0069
LAZY1		2	Seedlings_full plate	22.2409		43.0043
LAZY1		3	Seedlings_full plate	22.2915		41.0163
LAZY1	ZT8 2	1	Seedlings_full plate	21.9678	22.1157	55.5054	48.5965
LAZY1		2	Seedlings_full plate	22.1515		46.7514
LAZY1		3	Seedlings_full plate	22.2278		43.5326
LAZY1	ZT8 3	1	Seedlings_full plate	22.3132	22.4358	40.1955	37.3361
LAZY1		2	Seedlings_full plate	22.8685		23.9229
LAZY1		3	Seedlings_full plate	22.1257		47.8899
LAZY1	ZT8 4	1	Seedlings_full plate	22.3312	22.2001	39.5238	44.9094
LAZY1		2	Seedlings_full plate	22.0625		50.806
LAZY1		3	Seedlings_full plate	22.2067		44.3984
LAZY1	ZT12 1	1	Seedlings_full plate	21.8007	21.6778	64.8868	73.0228
LAZY1		2	Seedlings_full plate	21.6065		77.7951
LAZY1		3	Seedlings_full plate	21.6261		76.3863
LAZY1	ZT12 2	1	Seedlings_full plate	21.9857	21.7149	54.5853	71.7648
LAZY1		2	Seedlings_full plate	21.7072		70.8133
LAZY1		3	Seedlings_full plate	21.4518		89.8956
LAZY1	ZT12 3	1	Seedlings_full plate	21.2222	21.5497	111.412	84.9563
LAZY1		2	Seedlings_full plate	21.5059		85.4686
LAZY1		3	Seedlings_full plate	21.921		57.9878
LAZY1	ZT12 4	1	Seedlings_full plate	21.9211	21.7646	57.9808	67.4803
LAZY1		2	Seedlings_full plate	21.6579		74.1484
LAZY1		3	Seedlings_full plate	21.7148		70.3119
LAZY1	ZT16 1	1	Seedlings_full plate	21.6462	21.6357	74.9651	76.8189
LAZY1		2	Seedlings_full plate	21.4069		93.7477
LAZY1		3	Seedlings_full plate	21.8538		61.7439
LAZY1	ZT16 2	1	Seedlings_full plate	22.5837	22.0747	31.2159	53.0574
LAZY1		2	Seedlings_full plate	21.917		58.2042
LAZY1		3	Seedlings_full plate	21.7233		69.7522
LAZY1	ZT16 3	1	Seedlings_full plate	21.5014	21.911	85.8302	60.9821
LAZY1		2	Seedlings_full plate	22.0131		53.2064
LAZY1		3	Seedlings_full plate	22.2186		43.9096
LAZY1	ZT16 4	1	Seedlings_full plate	21.9191	21.759	58.0919	67.8357
LAZY1		2	Seedlings_full plate	21.6801		72.627
LAZY1		3	Seedlings_full plate	21.6777		72.7883
LAZY1	ZT20 1	1	Seedlings_full plate	21.5604	21.7204	81.2257	70.6294
LAZY1		2	Seedlings_full plate	21.6777		72.7898
LAZY1		3	Seedlings_full plate	21.9231		57.8727
LAZY1	ZT20 2	1	Seedlings_full plate	21.6261	21.5909	76.3854	79.5366
LAZY1		2	Seedlings_full plate	21.7304		69.2921
LAZY1		3	Seedlings_full plate	21.4163		92.9324
LAZY1	ZT20 3	1	Seedlings_full plate	21.5631	21.6499	81.0214	75.7378
LAZY1		2	Seedlings_full plate	21.9017		59.0406
LAZY1		3	Seedlings_full plate	21.485		87.1515
LAZY1	ZT20 4	1	Seedlings_full plate	21.5852	21.5546	79.3604	81.801
LAZY1		2	Seedlings_full plate	21.6108		77.4833
LAZY1		3	Seedlings_full plate	21.4679		88.5594
LAZY1	ZT24 1	1	Seedlings_full plate	22.6392	22.3497	29.6393	39.9865
LAZY1		2	Seedlings_full plate	22.3928		37.3135
LAZY1		3	Seedlings_full plate	22.0171		53.0065
LAZY1	ZT24 2	1	Seedlings_full plate	21.8865	21.9785	59.8884	55.5559
LAZY1		2	Seedlings_full plate	21.8447		62.2736
LAZY1		3	Seedlings_full plate	22.2042		44.5056
LAZY1	ZT24 3	1	Seedlings_full plate	21.9403	22.3684	56.9495	40.6938
LAZY1		2	Seedlings_full plate	22.8917		23.4102
LAZY1		3	Seedlings_full plate	22.2733		41.7217
LAZY1	ZT24 4	1	Seedlings_full plate	22.5133	22.2708	33.3407	42.358
LAZY1		2	Seedlings_full plate	22.1869		45.2312
LAZY1		3	Seedlings_full plate	22.1121		48.5021
LAZY1	ZT28 1	1	Seedlings_full plate	22.1011	22.1855	49.0034	45.3598
LAZY1		2	Seedlings_full plate	22.2292		43.478
LAZY1		3	Seedlings_full plate	22.2262		43.5979
LAZY1	ZT28 2	1	Seedlings_full plate	22.6076	22.4293	30.5278	36.3118
LAZY1		2	Seedlings_full plate	22.3153		40.1138
LAZY1		3	Seedlings_full plate	22.365		38.2937
LAZY1	ZT28 3	1	Seedlings_full plate	22.3813	22.3599	37.7174	38.5317
LAZY1		2	Seedlings_full plate	22.4166		36.4939
LAZY1		3	Seedlings_full plate	22.282		41.3837
LAZY1	ZT28 4	1	Seedlings_full plate	22.4823	22.6083	34.3179	31.0617
LAZY1		2	Seedlings_full plate	22.4408		35.6777
LAZY1		3	Seedlings_full plate	22.9018		23.1894
LAZY1	ZT32 1	1	Seedlings_full plate	22.7878	22.5204	25.7966	33.6171
LAZY1		2	Seedlings_full plate	22.3948		37.2436
LAZY1		3	Seedlings_full plate	22.3786		37.8109
LAZY1	ZT32 2	1	Seedlings_full plate	22.2236	22.277	43.7058	41.6101
LAZY1		2	Seedlings_full plate	22.3296		39.5817
LAZY1		3	Seedlings_full plate	22.2779		41.5428
LAZY1	ZT32 3	1	Seedlings_full plate	22.5277	22.5905	32.8939	32.7551
LAZY1		2	Seedlings_full plate	23.0606		19.9919
LAZY1		3	Seedlings_full plate	22.1834		45.3795
LAZY1	ZT32 4	1	Seedlings_full plate	22.2876	22.3128	41.1688	41.6049
LAZY1		2	Seedlings_full plate	21.9803		54.8614
LAZY1		3	Seedlings_full plate	22.6705		28.7845
LAZY1	ZT36 1	1	Seedlings_full plate	21.7512	21.6932	67.9562	72.5767
LAZY1		2	Seedlings_full plate	21.4738		88.0668
LAZY1		3	Seedlings_full plate	21.8545		61.707
LAZY1	ZT36 2	1	Seedlings_full plate	21.3362	21.6491	100.156	77.3046
LAZY1		2	Seedlings_full plate	21.5925		78.8231
LAZY1		3	Seedlings_full plate	22.0186		52.9349
LAZY1	ZT36 3	1	Seedlings_full plate	20.7867	21.186	167.368	120.402
LAZY1		2	Seedlings_full plate	21.2101		112.68
LAZY1		3	Seedlings_full plate	21.5613		81.1578
LAZY1	ZT36 4	1	Seedlings_full plate	21.2847	21.4854	105.094	87.965
LAZY1		2	Seedlings_full plate	21.5395		82.8252
LAZY1		3	Seedlings_full plate	21.6319		75.9761
LAZY1	ZT40 1	1	Seedlings_full plate	21.2484	21.5025	108.722	87.4568
LAZY1		2	Seedlings_full plate	21.4866		87.0205
LAZY1		3	Seedlings_full plate	21.7724		66.6278
LAZY1	ZT40 2	1	Seedlings_full plate	22.1996	21.9787	44.6974	56.1458
LAZY1		2	Seedlings_full plate	22.0569		51.0731
LAZY1		3	Seedlings_full plate	21.6795		72.6668
LAZY1	ZT40 3	1	Seedlings_full plate	21.617	21.8303	77.0425	63.8046
LAZY1		2	Seedlings_full plate	21.9851		54.6144
LAZY1		3	Seedlings_full plate	21.8888		59.7569
LAZY1	ZT40 4	1	Seedlings_full plate	21.7331	21.8245	69.1157	64.4759
LAZY1		2	Seedlings_full plate	21.6455		75.0148
LAZY1		3	Seedlings_full plate	22.0948		49.2971
LAZY1	ZT44 1	1	Seedlings_full plate	21.3128	21.6707	102.372	75.7655
LAZY1		2	Seedlings_full plate	21.7173		70.1459
LAZY1		3	Seedlings_full plate	21.9819		54.778
LAZY1	ZT44 2	1	Seedlings_full plate	21.9148	21.7456	58.325	68.7628
LAZY1		2	Seedlings_full plate	21.6969		71.4988
LAZY1		3	Seedlings_full plate	21.625		76.4645
LAZY1	ZT44 3	1	Seedlings_full plate	20.8318	21.1677	160.463	122.739
LAZY1		2	Seedlings_full plate	21.6243		76.5166
LAZY1		3	Seedlings_full plate	21.047		131.237
LAZY1	ZT44 4	1	Seedlings_full plate	21.4105	21.4003	93.4408	94.6669
LAZY1		2	Seedlings_full plate	21.2859		104.979
LAZY1		3	Seedlings_full plate	21.5045		85.5814
LAZY1	Col ZT 48 1	1	Seedlings_full plate	22.6236	22.5912	46.1523	47.2618
LAZY1		2	Seedlings_full plate	22.6235		46.1547
LAZY1		3	Seedlings_full plate	22.5266		49.4785
LAZY1	Col ZT 48 2	1	Seedlings_full plate	21.4647	21.8238	106.034	83.4933
LAZY1		2	Seedlings_full plate	21.9026		77.4353
LAZY1		3	Seedlings_full plate	22.1041		67.0108
LAZY1	Col ZT 48 3	1	Seedlings_full plate	21.7239	21.9509	88.0366	75.5397
LAZY1		2	Seedlings_full plate	21.9253		76.1828
LAZY1		3	Seedlings_full plate	22.2034		62.3997
LAZY1	Col ZT 48 4	1	Seedlings_full plate	22.2735	22.2477	59.3364	60.5032
LAZY1		2	Seedlings_full plate	22.3046		58.0289
LAZY1		3	Seedlings_full plate	22.165		64.1443
LAZY1	Col ZT 52 1	1	Seedlings_full plate	22.8311	22.725	39.7662	43.1076
LAZY1		2	Seedlings_full plate	22.5398		49.0138
LAZY1		3	Seedlings_full plate	22.8041		40.5428
LAZY1	Col ZT 52 2	1	Seedlings_full plate	21.7277	22.0531	87.7974	70.9226
LAZY1		2	Seedlings_full plate	22.0153		71.4196
LAZY1		3	Seedlings_full plate	22.4164		53.5508
LAZY1	Col ZT 52 3	1	Seedlings_full plate	22.3346	22.3589	56.7907	56.2284
LAZY1		2	Seedlings_full plate	22.5798		47.6269
LAZY1		3	Seedlings_full plate	22.1623		64.2676
LAZY1	Col ZT 52 4	1	Seedlings_full plate	21.4199	22.3301	109.498	63.9498
LAZY1		2	Seedlings_full plate	22.6997		43.6996
LAZY1		3	Seedlings_full plate	22.8707		38.6517
LAZY1	Col ZT 56 1	1	Seedlings_full plate	22.6277	24.6963	46.0147	33.9849
LAZY1		2	Seedlings_full plate	22.3667		55.4963
LAZY1		3	Seedlings_full plate	29.0944		0.443662
LAZY1	Col ZT 56 2	1	Seedlings_full plate	22.2742	22.5534	59.3072	49.1497
LAZY1		2	Seedlings_full plate	22.5739		47.8291
LAZY1		3	Seedlings_full plate	22.812		40.3129
LAZY1	Col ZT 56 3	1	Seedlings_full plate	22.3432	22.4187	56.4422	53.6001
LAZY1		2	Seedlings_full plate	22.3527		56.0581
LAZY1		3	Seedlings_full plate	22.5602		48.3001
LAZY1	Col ZT 56 4	1	Seedlings_full plate	22.8426	23.5097	39.4382	26.3126
LAZY1		2	Seedlings_full plate	23.5205		24.2444
LAZY1		3	Seedlings_full plate	24.1659		15.2551
LAZY1	Col ZT 60 1	1	Seedlings_full plate	21.772	21.8352	85.0468	83.0838
LAZY1		2	Seedlings_full plate	21.5079		102.798
LAZY1		3	Seedlings_full plate	22.2257		61.4061
LAZY1	Col ZT 60 2	1	Seedlings_full plate	21.8757	22.0365	78.9455	70.7208
LAZY1		2	Seedlings_full plate	22.229		61.2649
LAZY1		3	Seedlings_full plate	22.0049		71.9519
LAZY1	Col ZT 60 3	1	Seedlings_full plate	21.4799	21.8621	104.886	81.2955
LAZY1		2	Seedlings_full plate	22.0529		69.5173
LAZY1		3	Seedlings_full plate	22.0536		69.4829
LAZY1	Col ZT 60 4	1	Seedlings_full plate	22.455	22.694	52.0907	44.2325
LAZY1		2	Seedlings_full plate	22.8694		38.6881
LAZY1		3	Seedlings_full plate	22.7576		41.9188
LAZY1	Col ZT 64 1	1	Seedlings_full plate	22.6095	22.2837	46.6222	59.9577
LAZY1		2	Seedlings_full plate	22.2771		59.1842
LAZY1		3	Seedlings_full plate	21.9646		74.0666
LAZY1	Col ZT 64 2	1	Seedlings_full plate	21.7174	21.7509	88.4477	86.4798
LAZY1		2	Seedlings_full plate	21.8601		79.8352
LAZY1		3	Seedlings_full plate	21.6753		91.1564
LAZY1	Col ZT 64 3	1	Seedlings_full plate	22.2282	22.4626	61.2992	53.2654
LAZY1		2	Seedlings_full plate	22.2171		61.7863
LAZY1		3	Seedlings_full plate	22.9425		36.7108
LAZY1	Col ZT 64 4	1	Seedlings_full plate	22.565	22.3868	48.1358	54.9362
LAZY1		2	Seedlings_full plate	22.3382		56.6434
LAZY1		3	Seedlings_full plate	22.2573		60.0294
LAZY1	Col ZT 68 1	1	Seedlings_full plate	22.3156	22.1386	57.5693	65.627
LAZY1		2	Seedlings_full plate	22.0581		69.2604
LAZY1		3	Seedlings_full plate	22.0422		70.0514
LAZY1	Col ZT 68 2	1	Seedlings_full plate	22.3256	21.8819	57.1606	80.6485
LAZY1		2	Seedlings_full plate	21.7593		85.8262
LAZY1		3	Seedlings_full plate	21.5609		98.9586
LAZY1	Col ZT 68 3	1	Seedlings_full plate	22.3503	22.1626	56.1548	64.541
LAZY1		2	Seedlings_full plate	22.0782		68.2675
LAZY1		3	Seedlings_full plate	22.0593		69.2008
LAZY1	Col ZT 68 4	1	Seedlings_full plate	21.8697	21.8329	79.2885	81.5797
LAZY1		2	Seedlings_full plate	21.7091		88.9771
LAZY1		3	Seedlings_full plate	21.92		76.4735
LAZY1	Col ZT 72 1	1	Seedlings_full plate	22.1071	22.374	66.8652	55.9417
LAZY1		2	Seedlings_full plate	22.3515		56.107
LAZY1		3	Seedlings_full plate	22.6634		44.8528
LAZY1	Col ZT 72 2	1	Seedlings_full plate	22.0447	22.3138	69.9283	58.2782
LAZY1		2	Seedlings_full plate	22.355		55.9641
LAZY1		3	Seedlings_full plate	22.5418		48.9421
LAZY1	Col ZT 72 3	1	Seedlings_full plate	21.9648	22.1821	74.0531	63.9759
LAZY1		2	Seedlings_full plate	22.1436		65.1358
LAZY1		3	Seedlings_full plate	22.4377		52.7389
LAZY1	Col ZT 72 4	1	Seedlings_full plate	22.7598	22.5831	41.8549	47.854
LAZY1		2	Seedlings_full plate	22.627		46.038
LAZY1		3	Seedlings_full plate	22.3624		55.6692
LAZY1	Col ZT 76 1	1	Seedlings_full plate	23.2296	23.0139	29.8727	35.1006
LAZY1		2	Seedlings_full plate	22.9632		36.1676
LAZY1		3	Seedlings_full plate	22.8489		39.2615
LAZY1	Col ZT 76 2	1	Seedlings_full plate	22.7465	22.7354	42.2544	43.1677
LAZY1		2	Seedlings_full plate	22.4507		52.2483
LAZY1		3	Seedlings_full plate	23.0089		35.0003
LAZY1	Col ZT 76 3	1	Seedlings_full plate	22.6475	22.6925	45.366	43.9715
LAZY1		2	Seedlings_full plate	22.6475		45.3656
LAZY1		3	Seedlings_full plate	22.7823		41.183
LAZY1	Col ZT 76 4	1	Seedlings_full plate	22.4355	22.5513	52.8229	50.2667
LAZY1		2	Seedlings_full plate	22.168		64.0031
LAZY1		3	Seedlings_full plate	23.0504		33.9741
LAZY1	Col ZT 80 1	1	Seedlings_full plate	22.9967	23.2391	35.3091	30.3296
LAZY1		2	Seedlings_full plate	23.058		33.7877
LAZY1		3	Seedlings_full plate	23.6627		21.8918
LAZY1	Col ZT 80 2	1	Seedlings_full plate	22.7413	23.0514	42.4115	34.5442
LAZY1		2	Seedlings_full plate	23.0332		34.3958
LAZY1		3	Seedlings_full plate	23.3795		26.8254
LAZY1	Col ZT 80 3	1	Seedlings_full plate	23.3724	23.5211	26.9637	24.3139
LAZY1		2	Seedlings_full plate	23.6461		22.1532
LAZY1		3	Seedlings_full plate	23.5448		23.8247
LAZY1	Col ZT 80 4	1	Seedlings_full plate	23.6375	23.0788	22.291	34.6665
LAZY1		2	Seedlings_full plate	22.9286		37.0784
LAZY1		3	Seedlings_full plate	22.6703		44.6299
LAZY1	Col ZT 84 1	1	Seedlings_full plate	22.7361	22.7813	42.5716	41.2456
LAZY1		2	Seedlings_full plate	22.7474		42.2276
LAZY1		3	Seedlings_full plate	22.8604		38.9377
LAZY1	Col ZT 84 2	1	Seedlings_full plate	22.3355	22.5061	56.7526	50.6139
LAZY1		2	Seedlings_full plate	22.7521		42.0866
LAZY1		3	Seedlings_full plate	22.4308		53.0026
LAZY1	Col ZT 84 3	1	Seedlings_full plate	21.8124	22.3428	82.615	58.7672
LAZY1		2	Seedlings_full plate	22.4888		50.8422
LAZY1		3	Seedlings_full plate	22.7272		42.8444
LAZY1	Col ZT 84 4	1	Seedlings_full plate	22.4511	23.2033	52.2343	35.674
LAZY1		2	Seedlings_full plate	24.4004		12.8918
LAZY1		3	Seedlings_full plate	22.7584		41.8958
DRO1	ZT -8 1	1	Seedlings_full plate	24.8654	24.8621	21.4439	21.6183
DRO1		2	Seedlings_full plate	24.9758		19.1343
DRO1		3	Seedlings_full plate	24.7451		24.2767
DRO1	ZT -8 2	1	Seedlings_full plate	24.9497	24.9579	19.6561	19.663
DRO1		2	Seedlings_full plate	24.8045		22.8346
DRO1		3	Seedlings_full plate	25.1195		16.4982
DRO1	ZT -8 3	1	Seedlings_full plate	24.736	24.8731	24.5063	21.3915
DRO1		2	Seedlings_full plate	24.9784		19.083
DRO1		3	Seedlings_full plate	24.905		20.585
DRO1	ZT -8 4	1	Seedlings_full plate	25.3357	25.2939	13.1992	13.7865
DRO1		2	Seedlings_full plate	25.2733		14.0771
DRO1		3	Seedlings_full plate	25.2728		14.0832
DRO1	ZT-4 1	1	Seedlings_full plate	24.746	24.838	24.2562	22.1124
DRO1		2	Seedlings_full plate	24.8612		21.537
DRO1		3	Seedlings_full plate	24.9069		20.5439
DRO1	ZT-4 2	1	Seedlings_full plate	24.8583	24.9121	21.6021	20.452
DRO1		2	Seedlings_full plate	24.9541		19.5689
DRO1		3	Seedlings_full plate	24.924		20.1852
DRO1	ZT-4 3	1	Seedlings_full plate	24.3414	24.3884	36.8224	35.1238
DRO1		2	Seedlings_full plate	24.457		32.6833
DRO1		3	Seedlings_full plate	24.3669		35.8656
DRO1	ZT-4 4	1	Seedlings_full plate	24.679	24.6891	25.9903	25.7235
DRO1		2	Seedlings_full plate	24.682		25.9103
DRO1		3	Seedlings_full plate	24.7063		25.2699
DRO1	0 1	1	Seedlings_full plate	24.1769	24.1897	43.6342	43.1544
DRO1		2	Seedlings_full plate	24.1194		46.3047
DRO1		3	Seedlings_full plate	24.2728		39.5244
DRO1	1 2	1	Seedlings_full plate	24.0742	24.1097	48.5125	46.7905
DRO1		2	Seedlings_full plate	24.1089		46.8078
DRO1		3	Seedlings_full plate	24.146		45.0512
DRO1	2 3	1	Seedlings_full plate	24.0792	24.0819	48.2623	48.135
DRO1		2	Seedlings_full plate	24.1014		47.1725
DRO1		3	Seedlings_full plate	24.0651		48.9701
DRO1	3 4	1	Seedlings_full plate	23.551	23.7195	83.2366	71.2586
DRO1		2	Seedlings_full plate	23.6213		77.4149
DRO1		3	Seedlings_full plate	23.9862		53.1244
DRO1	ZT4 1	1	Seedlings_full plate	24.2199	24.2635	41.7429	39.9417
DRO1		2	Seedlings_full plate	24.2526		40.358
DRO1		3	Seedlings_full plate	24.318		37.7243
DRO1	ZT4 2	1	Seedlings_full plate	24.002	24.1336	52.2687	45.8482
DRO1		2	Seedlings_full plate	24.1869		43.1876
DRO1		3	Seedlings_full plate	24.2119		42.0884
DRO1	ZT4 3	1	Seedlings_full plate	24.2943	24.3939	38.6578	34.9847
DRO1		2	Seedlings_full plate	24.4169		34.0622
DRO1		3	Seedlings_full plate	24.4704		32.2341
DRO1	ZT4 4	1	Seedlings_full plate	24.1637	24.0902	44.2349	47.7927
DRO1		2	Seedlings_full plate	24.069		48.7745
DRO1		3	Seedlings_full plate	24.0378		50.3686
DRO1	ZT8 1	1	Seedlings_full plate	24.8809	24.718	21.1027	25.145
DRO1		2	Seedlings_full plate	24.6072		27.9901
DRO1		3	Seedlings_full plate	24.666		26.3422
DRO1	ZT8 2	1	Seedlings_full plate	24.7	24.6834	25.434	26.0319
DRO1		2	Seedlings_full plate	24.5452		29.8396
DRO1		3	Seedlings_full plate	24.805		22.822
DRO1	ZT8 3	1	Seedlings_full plate	24.9051	24.9372	20.5823	19.9587
DRO1		2	Seedlings_full plate	24.8767		21.194
DRO1		3	Seedlings_full plate	25.0297		18.0999
DRO1	ZT8 4	1	Seedlings_full plate	24.6571	24.7929	26.5851	23.259
DRO1		2	Seedlings_full plate	24.9259		20.1449
DRO1		3	Seedlings_full plate	24.7955		23.047
DRO1	ZT12 1	1	Seedlings_full plate	24.1177	24.2098	46.3828	42.297
DRO1		2	Seedlings_full plate	24.2171		41.8617
DRO1		3	Seedlings_full plate	24.2946		38.6465
DRO1	ZT12 2	1	Seedlings_full plate	24.0408	24.1471	50.2144	45.1371
DRO1		2	Seedlings_full plate	24.2031		42.4733
DRO1		3	Seedlings_full plate	24.1974		42.7234
DRO1	ZT12 3	1	Seedlings_full plate	23.6887	23.8737	72.215	60.244
DRO1		2	Seedlings_full plate	23.9386		55.8004
DRO1		3	Seedlings_full plate	23.9937		52.7165
DRO1	ZT12 4	1	Seedlings_full plate	23.9662	24.0639	54.234	49.204
DRO1		2	Seedlings_full plate	24.1646		44.1908
DRO1		3	Seedlings_full plate	24.0608		49.1872
DRO1	ZT16 1	1	Seedlings_full plate	23.5643	23.6754	82.1078	73.741
DRO1		2	Seedlings_full plate	23.623		77.2798
DRO1		3	Seedlings_full plate	23.8391		61.8355
DRO1	ZT16 2	1	Seedlings_full plate	23.6651	23.8109	73.9936	64.0293
DRO1		2	Seedlings_full plate	23.8937		58.4438
DRO1		3	Seedlings_full plate	23.8739		59.6505
DRO1	ZT16 3	1	Seedlings_full plate	23.7773	23.8341	65.9062	62.227
DRO1		2	Seedlings_full plate	23.8307		62.3685
DRO1		3	Seedlings_full plate	23.8944		58.4063
DRO1	ZT16 4	1	Seedlings_full plate	23.8293	23.8121	62.4623	64.3514
DRO1		2	Seedlings_full plate	23.9869		53.0852
DRO1		3	Seedlings_full plate	23.6202		77.5066
DRO1	ZT20 1	1	Seedlings_full plate	23.6549	23.7581	74.7796	67.8342
DRO1		2	Seedlings_full plate	23.674		73.3164
DRO1		3	Seedlings_full plate	23.9455		55.4067
DRO1	ZT20 2	1	Seedlings_full plate	23.3028	23.4087	107.533	96.7217
DRO1		2	Seedlings_full plate	23.4345		93.8774
DRO1		3	Seedlings_full plate	23.4888		88.7544
DRO1	ZT20 3	1	Seedlings_full plate	23.3875	23.5973	98.5389	81.7309
DRO1		2	Seedlings_full plate	23.4665		90.8201
DRO1		3	Seedlings_full plate	23.938		55.8336
DRO1	ZT20 4	1	Seedlings_full plate	23.8985	23.8854	58.1548	59.177
DRO1		2	Seedlings_full plate	23.7748		66.0751
DRO1		3	Seedlings_full plate	23.983		53.3012
DRO1	ZT24 1	1	Seedlings_full plate	23.3832	23.6029	98.9737	80.1651
DRO1		2	Seedlings_full plate	23.6215		77.4021
DRO1		3	Seedlings_full plate	23.8039		64.1194
DRO1	ZT24 2	1	Seedlings_full plate	23.5356	23.6585	84.5767	74.8491
DRO1		2	Seedlings_full plate	23.6769		73.0961
DRO1		3	Seedlings_full plate	23.7631		66.8744
DRO1	ZT24 3	1	Seedlings_full plate	23.458	23.7747	91.6284	67.9746
DRO1		2	Seedlings_full plate	23.9017		57.9673
DRO1		3	Seedlings_full plate	23.9645		54.328
DRO1	ZT24 4	1	Seedlings_full plate	23.7769	23.7522	65.9336	67.7635
DRO1		2	Seedlings_full plate	23.8103		63.7001
DRO1		3	Seedlings_full plate	23.6695		73.6569
DRO1	ZT28 1	1	Seedlings_full plate	23.4753	23.6205	89.9991	77.9334
DRO1		2	Seedlings_full plate	23.7084		70.7598
DRO1		3	Seedlings_full plate	23.6777		73.0413
DRO1	ZT28 2	1	Seedlings_full plate	23.9631	23.9851	54.4046	53.1924
DRO1		2	Seedlings_full plate	23.9946		52.668
DRO1		3	Seedlings_full plate	23.9976		52.5047
DRO1	ZT28 3	1	Seedlings_full plate	23.8164	23.8487	63.2963	61.399
DRO1		2	Seedlings_full plate	23.7783		65.8357
DRO1		3	Seedlings_full plate	23.9514		55.0651
DRO1	ZT28 4	1	Seedlings_full plate	24.0696	24.1054	48.745	47.0961
DRO1		2	Seedlings_full plate	24.2031		42.4703
DRO1		3	Seedlings_full plate	24.0435		50.0729
DRO1	ZT32 1	1	Seedlings_full plate	23.8747	23.9429	59.6055	55.6336
DRO1		2	Seedlings_full plate	24.001		52.3215
DRO1		3	Seedlings_full plate	23.9531		54.9739
DRO1	ZT32 2	1	Seedlings_full plate	22.1457	23.7324		32.6331
DRO1		2	Seedlings_full plate	24.891		20.8835
DRO1		3	Seedlings_full plate	24.1604		44.3827
DRO1	ZT32 3	1	Seedlings_full plate	23.7787	23.8832	65.8127	59.283
DRO1		2	Seedlings_full plate	23.9016		57.9732
DRO1		3	Seedlings_full plate	23.9692		54.063
DRO1	ZT32 4	1	Seedlings_full plate	24.048	24.1329	49.8414	45.7555
DRO1		2	Seedlings_full plate	24.1919		42.9641
DRO1		3	Seedlings_full plate	24.1587		44.4608
DRO1	ZT36 1	1	Seedlings_full plate	23.7847	23.8537	65.4025	61.0387
DRO1		2	Seedlings_full plate	23.8377		61.9221
DRO1		3	Seedlings_full plate	23.9387		55.7915
DRO1	ZT36 2	1	Seedlings_full plate	23.5105	23.6728	86.7924	74.0443
DRO1		2	Seedlings_full plate	23.8204		63.0352
DRO1		3	Seedlings_full plate	23.6875		72.3054
DRO1	ZT36 3	1	Seedlings_full plate	23.4652	23.5842	90.946	81.0346
DRO1		2	Seedlings_full plate	23.5396		84.2214
DRO1		3	Seedlings_full plate	23.7479		67.9364
DRO1	ZT36 4	1	Seedlings_full plate	23.7207	23.7602	69.8713	67.3165
DRO1		2	Seedlings_full plate	23.6844		72.5316
DRO1		3	Seedlings_full plate	23.8756		59.5467
DRO1	ZT40 1	1	Seedlings_full plate	23.2771	23.4202	110.427	95.8017
DRO1		2	Seedlings_full plate	23.4967		88.0359
DRO1		3	Seedlings_full plate	23.4868		88.9422
DRO1	ZT40 2	1	Seedlings_full plate	23.58	23.6766	80.7863	73.4976
DRO1		2	Seedlings_full plate	23.6374		76.143
DRO1		3	Seedlings_full plate	23.8124		63.5634
DRO1	ZT40 3	1	Seedlings_full plate	23.495	23.6123	88.1958	79.3448
DRO1		2	Seedlings_full plate	23.4843		89.1683
DRO1		3	Seedlings_full plate	23.8575		60.6704
DRO1	ZT40 4	1	Seedlings_full plate	23.6937	23.8761	71.8397	60.6388
DRO1		2	Seedlings_full plate	23.7939		64.7839
DRO1		3	Seedlings_full plate	24.1408		45.2927
DRO1	ZT44 1	1	Seedlings_full plate	23.325	23.3849	105.104	98.9017
DRO1		2	Seedlings_full plate	23.413		95.9762
DRO1		3	Seedlings_full plate	23.4166		95.6245
DRO1	ZT44 2	1	Seedlings_full plate	23.4555	23.551	91.8583	83.4564
DRO1		2	Seedlings_full plate	23.6215		77.3986
DRO1		3	Seedlings_full plate	23.5761		81.1124
DRO1	ZT44 3	1	Seedlings_full plate	23.3258	23.5301	105.018	86.2984
DRO1		2	Seedlings_full plate	23.5345		84.6707
DRO1		3	Seedlings_full plate	23.7299		69.2064
DRO1	ZT44 4	1	Seedlings_full plate	23.9803	24.0122	53.4505	51.7476
DRO1		2	Seedlings_full plate	23.998		52.4815
DRO1		3	Seedlings_full plate	24.0584		49.3108
DRO1	Col ZT 48 2	1	Seedlings_full plate	23.2639	23.3881	128.91	115.085
DRO1		2	Seedlings_full plate	23.4787		105.276
DRO1		3	Seedlings_full plate	23.4218		111.07
DRO1	Col ZT 48 3	1	Seedlings_full plate	23.7793	23.6437	79.2937	90.4626
DRO1		2	Seedlings_full plate	23.5719		96.418
DRO1		3	Seedlings_full plate	23.5801		95.6761
DRO1	Col ZT 48 4	1	Seedlings_full plate	23.8343	23.8873	75.2846	72.0213
DRO1		2	Seedlings_full plate	23.7813		79.1389
DRO1		3	Seedlings_full plate	24.0464		61.6406
DRO1	Col ZT 52 1	1	Seedlings_full plate	23.7671	23.9073	80.205	70.5888
DRO1		2	Seedlings_full plate	23.9721		66.1089
DRO1		3	Seedlings_full plate	23.9827		65.4524
DRO1	Col ZT 52 2	1	Seedlings_full plate	23.278	23.454	127.204	108.555
DRO1		2	Seedlings_full plate	23.5049		102.7
DRO1		3	Seedlings_full plate	23.5791		95.7615
DRO1	Col ZT 52 3	1	Seedlings_full plate	23.3072	23.4218	123.745	111.507
DRO1		2	Seedlings_full plate	23.4231		110.943
DRO1		3	Seedlings_full plate	23.535		99.8335
DRO1	Col ZT 52 4	1	Seedlings_full plate	23.8498	23.8489	74.1888	74.2702
DRO1		2	Seedlings_full plate	23.8759		72.3883
DRO1		3	Seedlings_full plate	23.821		76.2335
DRO1	Col ZT 56 1	1	Seedlings_full plate	23.1733	23.4485	140.404	110.624
DRO1		2	Seedlings_full plate	23.4666		106.482
DRO1		3	Seedlings_full plate	23.7057		84.9866
DRO1	Col ZT 56 2	1	Seedlings_full plate	23.7716	23.7705	79.8669	80.2135
DRO1		2	Seedlings_full plate	23.6649		88.3242
DRO1		3	Seedlings_full plate	23.875		72.4494
DRO1	Col ZT 56 3	1	Seedlings_full plate	23.4722	23.4888	105.923	104.277
DRO1		2	Seedlings_full plate	23.5004		103.145
DRO1		3	Seedlings_full plate	23.494		103.765
DRO1	Col ZT 56 4	1	Seedlings_full plate	23.9664	23.9444	66.4676	68.0171
DRO1		2	Seedlings_full plate	24.0186		63.2735
DRO1		3	Seedlings_full plate	23.8481		74.3101
DRO1	Col ZT 60 1	1	Seedlings_full plate	24.0536	24.1436	61.2205	56.6868
DRO1		2	Seedlings_full plate	24.0419		61.8998
DRO1		3	Seedlings_full plate	24.3353		46.9401
DRO1	Col ZT 60 2	1	Seedlings_full plate	22.9763	23.1771	169.052	141.216
DRO1		2	Seedlings_full plate	23.2979		124.836
DRO1		3	Seedlings_full plate	23.2569		129.76
DRO1	Col ZT 60 3	1	Seedlings_full plate	22.4294	22.8194	283.116	203.781
DRO1		2	Seedlings_full plate	22.8961		182.335
DRO1		3	Seedlings_full plate	23.1326		145.89
DRO1	Col ZT 60 4	1	Seedlings_full plate	24.0749	24.0527	60.0059	61.2825
DRO1		2	Seedlings_full plate	24.0519		61.319
DRO1		3	Seedlings_full plate	24.0313		62.5224
DRO1	Col ZT 64 1	1	Seedlings_full plate	23.1447	23.4819	144.236	107.904
DRO1		2	Seedlings_full plate	23.5785		95.819
DRO1		3	Seedlings_full plate	23.7225		83.656
DRO1	Col ZT 64 2	1	Seedlings_full plate	23.3721	23.3488	116.398	119.028
DRO1		2	Seedlings_full plate	23.3085		123.596
DRO1		3	Seedlings_full plate	23.3659		117.088
DRO1	Col ZT 64 3	1	Seedlings_full plate	23.5478	23.5708	98.6311	96.7944
DRO1		2	Seedlings_full plate	23.4848		104.673
DRO1		3	Seedlings_full plate	23.6799		87.0795
DRO1	Col ZT 64 4	1	Seedlings_full plate	23.3743	23.511	116.166	102.558
DRO1		2	Seedlings_full plate	23.5946		94.3785
DRO1		3	Seedlings_full plate	23.5641		97.1284
DRO1	Col ZT 68 1	1	Seedlings_full plate	23.5427	23.7605	99.1067	81.6652
DRO1		2	Seedlings_full plate	23.8116		76.9095
DRO1		3	Seedlings_full plate	23.9271		68.9794
DRO1	Col ZT 68 2	1	Seedlings_full plate	23.2579	23.3137	129.632	123.089
DRO1		2	Seedlings_full plate	23.3536		118.454
DRO1		3	Seedlings_full plate	23.3294		121.18
DRO1	Col ZT 68 3	1	Seedlings_full plate	23.2819	23.4313	126.734	110.729
DRO1		2	Seedlings_full plate	23.4542		107.737
DRO1		3	Seedlings_full plate	23.5577		97.7172
DRO1	Col ZT 68 4	1	Seedlings_full plate	23.4635	23.5051	106.789	102.757
DRO1		2	Seedlings_full plate	23.5582		97.6715
DRO1		3	Seedlings_full plate	23.4935		103.809
DRO1	Col ZT 72 1	1	Seedlings_full plate	23.4955	23.7402	103.619	83.4138
DRO1		2	Seedlings_full plate	23.8544		73.8729
DRO1		3	Seedlings_full plate	23.8706		72.7497
DRO1	Col ZT 72 2	1	Seedlings_full plate	23.5206	23.7593	101.193	82.0022
DRO1		2	Seedlings_full plate	23.7982		77.8875
DRO1		3	Seedlings_full plate	23.9591		66.9263
DRO1	Col ZT 72 3	1	Seedlings_full plate	23.4281	23.6939	110.411	87.4408
DRO1		2	Seedlings_full plate	23.7632		80.5062
DRO1		3	Seedlings_full plate	23.8904		71.4047
DRO1	Col ZT 72 4	1	Seedlings_full plate	23.8213	23.8015	76.2159	77.7809
DRO1		2	Seedlings_full plate	23.8643		73.1852
DRO1		3	Seedlings_full plate	23.7189		83.9415
DRO1	Col ZT 76 1	1	Seedlings_full plate	23.879	23.933	72.176	68.6872
DRO1		2	Seedlings_full plate	24.0102		63.7812
DRO1		3	Seedlings_full plate	23.9099		70.1043
DRO1	Col ZT 76 2	1	Seedlings_full plate	23.6871	23.7665	86.4961	80.3886
DRO1		2	Seedlings_full plate	23.7787		79.3325
DRO1		3	Seedlings_full plate	23.8336		75.3372
DRO1	Col ZT 76 3	1	Seedlings_full plate	23.36	23.5533	117.739	99.6714
DRO1		2	Seedlings_full plate	23.4868		104.475
DRO1		3	Seedlings_full plate	23.8132		76.8001
DRO1	Col ZT 76 4	1	Seedlings_full plate	23.4277	23.4734	110.456	106.278
DRO1		2	Seedlings_full plate	23.3781		115.748
DRO1		3	Seedlings_full plate	23.6144		92.6301
DRO1	Col ZT 80 1	1	Seedlings_full plate	23.4366	23.554	109.532	98.3664
DRO1		2	Seedlings_full plate	23.6038		93.5623
DRO1		3	Seedlings_full plate	23.6216		92.0045
DRO1	Col ZT 80 2	1	Seedlings_full plate	23.3914	23.3856	114.307	114.937
DRO1		2	Seedlings_full plate	23.3824		115.282
DRO1		3	Seedlings_full plate	23.3829		115.22
DRO1	Col ZT 80 3	1	Seedlings_full plate	23.3809	23.6839	115.444	88.6974
DRO1		2	Seedlings_full plate	23.7757		79.5605
DRO1		3	Seedlings_full plate	23.8951		71.0876
DRO1	Col ZT 80 4	1	Seedlings_full plate	23.5531	23.5216	98.1437	101.155
DRO1		2	Seedlings_full plate	23.4703		106.113
DRO1		3	Seedlings_full plate	23.5416		99.2096
DRO1	Col ZT 84 1	1	Seedlings_full plate	23.5042	23.6815	102.775	87.7094
DRO1		2	Seedlings_full plate	23.6953		85.8263
DRO1		3	Seedlings_full plate	23.845		74.5266
DRO1	Col ZT 84 2	1	Seedlings_full plate	23.1148	23.2622	148.358	129.754
DRO1		2	Seedlings_full plate	23.3246		121.733
DRO1		3	Seedlings_full plate	23.3472		119.172
DRO1	Col ZT 84 3	1	Seedlings_full plate	23.2071	23.5225	135.993	103.658
DRO1		2	Seedlings_full plate	23.5742		96.2082
DRO1		3	Seedlings_full plate	23.7863		78.7711
DRO1	Col ZT 84 4	1	Seedlings_full plate	23.6237	23.3601	91.8174	119.564
DRO1		2	Seedlings_full plate	23.1831		139.115
DRO1		3	Seedlings_full plate	23.2734		127.761
DRO2	ZT -8 1	1	Seedlings_full plate	26.7184	26.7745	65.7567	61.8679
DRO2		2	Seedlings_full plate	26.7764		61.6609
DRO2		3	Seedlings_full plate	26.8287		58.186
DRO2	ZT -8 2	1	Seedlings_full plate	26.9835	26.9571	48.9981	50.4734
DRO2		2	Seedlings_full plate	26.9556		50.5393
DRO2		3	Seedlings_full plate	26.932		51.8828
DRO2	ZT -8 3	1	Seedlings_full plate	26.657	26.7172	70.3916	65.9397
DRO2		2	Seedlings_full plate	26.7188		65.7312
DRO2		3	Seedlings_full plate	26.7759		61.6961
DRO2	ZT -8 4	1	Seedlings_full plate	27.1488	27.1763	40.789	39.6342
DRO2		2	Seedlings_full plate	27.2516		36.3917
DRO2		3	Seedlings_full plate	27.1284		41.7218
DRO2	ZT-4 1	1	Seedlings_full plate	27.2345	27.3598	37.0904	32.5722
DRO2		2	Seedlings_full plate	27.317		33.8437
DRO2		3	Seedlings_full plate	27.5279		26.7826
DRO2	ZT-4 2	1	Seedlings_full plate	27.3673	27.4034	32.0087	30.846
DRO2		2	Seedlings_full plate	27.3391		33.023
DRO2		3	Seedlings_full plate	27.5039		27.5062
DRO2	ZT-4 3	1	Seedlings_full plate	27.1961	27.3042	38.7022	34.5412
DRO2		2	Seedlings_full plate	27.4391		29.556
DRO2		3	Seedlings_full plate	27.2774		35.3655
DRO2	ZT-4 4	1	Seedlings_full plate	27.206	27.2392	38.2819	36.9604
DRO2		2	Seedlings_full plate	27.1961		38.7017
DRO2		3	Seedlings_full plate	27.3156		33.8975
DRO2	0 1	1	Seedlings_full plate	27.4746	27.1966	28.4142	39.7051
DRO2		2	Seedlings_full plate	26.9689		49.8035
DRO2		3	Seedlings_full plate	27.1464		40.8977
DRO2	1 2	1	Seedlings_full plate	26.9992	27.0009	48.1567	48.1866
DRO2		2	Seedlings_full plate	26.9235		52.3714
DRO2		3	Seedlings_full plate	27.0799		44.0316
DRO2	2 3	1	Seedlings_full plate	27.0617	27.0173	44.9267	47.3355
DRO2		2	Seedlings_full plate	27.0698		44.5273
DRO2		3	Seedlings_full plate	26.9204		52.5526
DRO2	3 4	1	Seedlings_full plate	25.9952	26.6005	146.706	85.567
DRO2		2	Seedlings_full plate	26.6958		67.4294
DRO2		3	Seedlings_full plate	27.1104		42.5655
DRO2	ZT4 1	1	Seedlings_full plate	27.2309	27.3377	37.2368	33.3548
DRO2		2	Seedlings_full plate	27.2793		35.2905
DRO2		3	Seedlings_full plate	27.5029		27.5371
DRO2	ZT4 2	1	Seedlings_full plate	27.1872	27.2512	39.0854	36.457
DRO2		2	Seedlings_full plate	27.2764		35.406
DRO2		3	Seedlings_full plate	27.2899		34.8795
DRO2	ZT4 3	1	Seedlings_full plate	27.4447	27.4762	29.3716	28.3737
DRO2		2	Seedlings_full plate	27.497		27.7176
DRO2		3	Seedlings_full plate	27.4868		28.0319
DRO2	ZT4 4	1	Seedlings_full plate	27.1752	27.1422	39.6111	41.1061
DRO2		2	Seedlings_full plate	27.1101		42.578
DRO2		3	Seedlings_full plate	27.1413		41.1292
DRO2	ZT8 1	1	Seedlings_full plate	26.5877	26.7044	76.0261	67.2224
DRO2		2	Seedlings_full plate	26.6877		68.0375
DRO2		3	Seedlings_full plate	26.8377		57.6036
DRO2	ZT8 2	1	Seedlings_full plate	26.9777	27.1091	49.3144	42.9123
DRO2		2	Seedlings_full plate	27.2312		37.2246
DRO2		3	Seedlings_full plate	27.1182		42.198
DRO2	ZT8 3	1	Seedlings_full plate	27.151	27.1375	40.6907	41.3249
DRO2		2	Seedlings_full plate	27.0962		43.2395
DRO2		3	Seedlings_full plate	27.1654		40.0447
DRO2	ZT8 4	1	Seedlings_full plate	27.1635	27.2209	40.1302	37.797
DRO2		2	Seedlings_full plate	27.3333		33.2377
DRO2		3	Seedlings_full plate	27.1659		40.0232
DRO2	ZT12 1	1	Seedlings_full plate	26.9172	27.0207	52.743	47.218
DRO2		2	Seedlings_full plate	27.0247		46.8124
DRO2		3	Seedlings_full plate	27.1203		42.0985
DRO2	ZT12 2	1	Seedlings_full plate	26.8198	26.9632	58.7638	50.4462
DRO2		2	Seedlings_full plate	27.0453		45.7529
DRO2		3	Seedlings_full plate	27.0245		46.8217
DRO2	ZT12 3	1	Seedlings_full plate	26.7767	26.9302	61.6379	52.3811
DRO2		2	Seedlings_full plate	26.9907		48.6104
DRO2		3	Seedlings_full plate	27.0231		46.895
DRO2	ZT12 4	1	Seedlings_full plate	26.9445	27.0035	51.1677	47.9974
DRO2		2	Seedlings_full plate	27.065		44.7648
DRO2		3	Seedlings_full plate	27.001		48.0597
DRO2	ZT16 1	1	Seedlings_full plate	26.5172	26.7376	82.2072	65.3822
DRO2		2	Seedlings_full plate	26.8319		57.9796
DRO2		3	Seedlings_full plate	26.8638		55.9598
DRO2	ZT16 2	1	Seedlings_full plate	26.802	26.8795	59.933	55.1542
DRO2		2	Seedlings_full plate	26.8683		55.6833
DRO2		3	Seedlings_full plate	26.9681		49.8463
DRO2	ZT16 3	1	Seedlings_full plate	27.1564	27.1313	40.4476	41.8289
DRO2		2	Seedlings_full plate	27.0032		47.9417
DRO2		3	Seedlings_full plate	27.2343		37.0974
DRO2	ZT16 4	1	Seedlings_full plate	27.3043	27.2686	34.3254	35.8053
DRO2		2	Seedlings_full plate	27.3228		33.6268
DRO2		3	Seedlings_full plate	27.1786		39.4639
DRO2	ZT20 1	1	Seedlings_full plate	26.9637	26.9778	50.089	49.3134
DRO2		2	Seedlings_full plate	26.9811		49.1324
DRO2		3	Seedlings_full plate	26.9887		48.7187
DRO2	ZT20 2	1	Seedlings_full plate	27.0192	27.0393	47.0981	46.1961
DRO2		2	Seedlings_full plate	26.9657		49.9763
DRO2		3	Seedlings_full plate	27.1329		41.5139
DRO2	ZT20 3	1	Seedlings_full plate	27.3333	27.313	33.2364	34.0055
DRO2		2	Seedlings_full plate	27.284		35.1049
DRO2		3	Seedlings_full plate	27.3215		33.6753
DRO2	ZT20 4	1	Seedlings_full plate	27.4458	27.2509	29.3371	36.8485
DRO2		2	Seedlings_full plate	27.1238		41.9346
DRO2		3	Seedlings_full plate	27.1829		39.2739
DRO2	ZT24 1	1	Seedlings_full plate	26.7397	26.8653	64.2253	56.1459
DRO2		2	Seedlings_full plate	26.9334		51.8
DRO2		3	Seedlings_full plate	26.9228		52.4124
DRO2	ZT24 2	1	Seedlings_full plate	26.9699	27.0117	49.7462	47.6071
DRO2		2	Seedlings_full plate	26.9643		50.0568
DRO2		3	Seedlings_full plate	27.1008		43.0182
DRO2	ZT24 3	1	Seedlings_full plate	26.9742	27.0842	49.5069	44.0901
DRO2		2	Seedlings_full plate	27.0615		44.9382
DRO2		3	Seedlings_full plate	27.2168		37.8251
DRO2	ZT24 4	1	Seedlings_full plate	27.0842	27.0579	43.8213	45.1263
DRO2		2	Seedlings_full plate	27.0518		45.424
DRO2		3	Seedlings_full plate	27.0378		46.1337
DRO2	ZT28 1	1	Seedlings_full plate	26.8784	26.9894	55.0632	49.0806
DRO2		2	Seedlings_full plate	26.9387		51.5001
DRO2		3	Seedlings_full plate	27.1512		40.6785
DRO2	ZT28 2	1	Seedlings_full plate	27.4546	27.443	29.0524	29.4287
DRO2		2	Seedlings_full plate	27.4341		29.7218
DRO2		3	Seedlings_full plate	27.4405		29.5118
DRO2	ZT28 3	1	Seedlings_full plate	27.0581	27.202	45.1085	38.702
DRO2		2	Seedlings_full plate	27.2767		35.3934
DRO2		3	Seedlings_full plate	27.2713		35.604
DRO2	ZT28 4	1	Seedlings_full plate	27.4451	27.4679	29.3611	28.6361
DRO2		2	Seedlings_full plate	27.4614		28.8343
DRO2		3	Seedlings_full plate	27.4971		27.7129
DRO2	ZT32 1	1	Seedlings_full plate	26.8488	26.9398	56.9012	51.6673
DRO2		2	Seedlings_full plate	26.9156		52.8342
DRO2		3	Seedlings_full plate	27.0549		45.2664
DRO2	ZT32 2	1	Seedlings_full plate	27.2367	27.328	36.9991	33.5252
DRO2		2	Seedlings_full plate	27.3872		31.3091
DRO2		3	Seedlings_full plate	27.36		32.2675
DRO2	ZT32 3	1	Seedlings_full plate	27.2375	27.1164	36.9665	42.6323
DRO2		2	Seedlings_full plate	26.9622		50.1703
DRO2		3	Seedlings_full plate	27.1494		40.7602
DRO2	ZT32 4	1	Seedlings_full plate	27.1566	27.1327	40.4367	41.5338
DRO2		2	Seedlings_full plate	27.1331		41.506
DRO2		3	Seedlings_full plate	27.1084		42.6588
DRO2	ZT36 1	1	Seedlings_full plate	27.1329	27.2015	41.5134	38.5395
DRO2		2	Seedlings_full plate	27.2101		38.108
DRO2		3	Seedlings_full plate	27.2614		35.9971
DRO2	ZT36 2	1	Seedlings_full plate	26.9661	26.9841	49.9587	49.1002
DRO2		2	Seedlings_full plate	27.0738		44.3297
DRO2		3	Seedlings_full plate	26.9126		53.0123
DRO2	ZT36 3	1	Seedlings_full plate	27.1128	27.0955	42.4508	43.2979
DRO2		2	Seedlings_full plate	27.1204		42.0945
DRO2		3	Seedlings_full plate	27.0533		45.3483
DRO2	ZT36 4	1	Seedlings_full plate	27.2952	27.2986	34.6732	34.7707
DRO2		2	Seedlings_full plate	27.1735		39.6869
DRO2		3	Seedlings_full plate	27.4271		29.9521
DRO2	ZT40 1	1	Seedlings_full plate	27.3362	27.2863	33.1294	35.4336
DRO2		2	Seedlings_full plate	27.0988		43.1152
DRO2		3	Seedlings_full plate	27.424		30.0561
DRO2	ZT40 2	1	Seedlings_full plate	27.1265	27.1917	41.8115	38.9474
DRO2		2	Seedlings_full plate	27.2418		36.7908
DRO2		3	Seedlings_full plate	27.207		38.2399
DRO2	ZT40 3	1	Seedlings_full plate	27.0457	27.2048	45.7342	38.8369
DRO2		2	Seedlings_full plate	27.1679		39.9335
DRO2		3	Seedlings_full plate	27.4007		30.8431
DRO2	ZT40 4	1	Seedlings_full plate	27.131	27.309	41.6007	34.5091
DRO2		2	Seedlings_full plate	27.4356		29.6707
DRO2		3	Seedlings_full plate	27.3603		32.2558
DRO2	ZT44 1	1	Seedlings_full plate	27.0374	27.082	46.1543	43.9602
DRO2		2	Seedlings_full plate	27.0846		43.8002
DRO2		3	Seedlings_full plate	27.124		41.926
DRO2	ZT44 2	1	Seedlings_full plate	27.3043	27.4079	34.3263	30.7577
DRO2		2	Seedlings_full plate	27.3902		31.204
DRO2		3	Seedlings_full plate	27.5293		26.7427
DRO2	ZT44 3	1	Seedlings_full plate	27.2007	27.2263	38.5046	37.534
DRO2		2	Seedlings_full plate	27.1583		40.3631
DRO2		3	Seedlings_full plate	27.3199		33.7343
DRO2	ZT44 4	1	Seedlings_full plate	27.7267	27.73	21.4798	21.4498
DRO2		2	Seedlings_full plate	27.6584		23.1724
DRO2		3	Seedlings_full plate	27.8048		19.6972
DRO2	Col ZT 48 2	1	Seedlings_full plate	25.5275	25.6349	77.1597	62.2661
DRO2		2	Seedlings_full plate	25.5914		66.7394
DRO2		3	Seedlings_full plate	25.7859		42.8993
DRO2	Col ZT 48 3	1	Seedlings_full plate	25.5388	25.656	75.2079	58.7038
DRO2		2	Seedlings_full plate	25.721		49.7216
DRO2		3	Seedlings_full plate	25.7082		51.182
DRO2	Col ZT 48 4	1	Seedlings_full plate	26.2493	26.3364	14.9761	13.0329
DRO2		2	Seedlings_full plate	26.2009		16.7146
DRO2		3	Seedlings_full plate	26.5592		7.408
DRO2	Col ZT 52 1	1	Seedlings_full plate	26.1662	26.163	18.0844	18.3066
DRO2		2	Seedlings_full plate	26.2143		16.2138
DRO2		3	Seedlings_full plate	26.1084		20.6218
DRO2	Col ZT 52 2	1	Seedlings_full plate	26.761	26.2705	4.68337	18.2022
DRO2		2	Seedlings_full plate	25.9978		26.512
DRO2		3	Seedlings_full plate	26.0526		23.4112
DRO2	Col ZT 52 3	1	Seedlings_full plate	25.7048	25.7091	51.5753	51.1259
DRO2		2	Seedlings_full plate	25.7334		48.3379
DRO2		3	Seedlings_full plate	25.689		53.4646
DRO2	Col ZT 52 4	1	Seedlings_full plate	26.0624	26.1425	22.8918	19.2496
DRO2		2	Seedlings_full plate	26.1904		17.1173
DRO2		3	Seedlings_full plate	26.1747		17.7396
DRO2	Col ZT 56 1	1	Seedlings_full plate	25.8874	25.8022	34.0666	41.8359
DRO2		2	Seedlings_full plate	25.7213		49.6835
DRO2		3	Seedlings_full plate	25.7978		41.7576
DRO2	Col ZT 56 2	1	Seedlings_full plate	25.809	25.8996	40.7082	33.5073
DRO2		2	Seedlings_full plate	25.9354		30.5524
DRO2		3	Seedlings_full plate	25.9544		29.2614
DRO2	Col ZT 56 3	1	Seedlings_full plate	25.8511	25.8738	36.9949	37.1378
DRO2		2	Seedlings_full plate	25.7032		51.7721
DRO2		3	Seedlings_full plate	26.0672		22.6464
DRO2	Col ZT 56 4	1	Seedlings_full plate	26.0314	25.9711	24.5665	28.3631
DRO2		2	Seedlings_full plate	25.9063		32.6336
DRO2		3	Seedlings_full plate	25.9755		27.8894
DRO2	Col ZT 60 1	1	Seedlings_full plate	26.3553	26.3978	11.771	11.3843
DRO2		2	Seedlings_full plate	26.2247		15.8347
DRO2		3	Seedlings_full plate	26.6135		6.54703
DRO2	Col ZT 60 2	1	Seedlings_full plate	25.8522	26.0357	36.9075	25.4692
DRO2		2	Seedlings_full plate	26.1292		19.6692
DRO2		3	Seedlings_full plate	26.1256		19.831
DRO2	Col ZT 60 3	1	Seedlings_full plate	25.492	25.761	83.6322	50.1771
DRO2		2	Seedlings_full plate	25.8971		33.3261
DRO2		3	Seedlings_full plate	25.8939		33.573
DRO2	Col ZT 60 4	1	Seedlings_full plate	26.6473	26.7123	6.06349	5.33005
DRO2		2	Seedlings_full plate	26.8354		3.95556
DRO2		3	Seedlings_full plate	26.6541		5.9711
DRO2	Col ZT 64 1	1	Seedlings_full plate	25.7678	25.939	44.7056	32.0056
DRO2		2	Seedlings_full plate	25.9197		31.6551
DRO2		3	Seedlings_full plate	26.1295		19.656
DRO2	Col ZT 64 2	1	Seedlings_full plate	26.0407	25.9566	24.0531	29.676
DRO2		2	Seedlings_full plate	25.8402		37.9274
DRO2		3	Seedlings_full plate	25.989		27.0476
DRO2	Col ZT 64 3	1	Seedlings_full plate	26.3172	26.4314	12.8334	10.1434
DRO2		2	Seedlings_full plate	26.4216		10.1257
DRO2		3	Seedlings_full plate	26.5554		7.47108
DRO2	Col ZT 64 4	1	Seedlings_full plate	26.1544	26.1319	18.5774	19.5875
DRO2		2	Seedlings_full plate	26.1481		18.8448
DRO2		3	Seedlings_full plate	26.0933		21.3404
DRO2	Col ZT 68 1	1	Seedlings_full plate	26.5039	26.5476	8.39914	7.72703
DRO2		2	Seedlings_full plate	26.4788		8.89061
DRO2		3	Seedlings_full plate	26.66		5.89135
DRO2	Col ZT 68 2	1	Seedlings_full plate	26.3347	26.3568	12.3342	11.9425
DRO2		2	Seedlings_full plate	26.2658		14.4228
DRO2		3	Seedlings_full plate	26.47		9.07051
DRO2	Col ZT 68 3	1	Seedlings_full plate	26.0313	26.1343	24.5686	19.8665
DRO2		2	Seedlings_full plate	26.1161		20.2657
DRO2		3	Seedlings_full plate	26.2555		14.7653
DRO2	Col ZT 68 4	1	Seedlings_full plate	26.2886	26.3805	13.6968	11.2503
DRO2		2	Seedlings_full plate	26.4027		10.5698
DRO2		3	Seedlings_full plate	26.4504		9.48422
DRO2	Col ZT 72 1	1	Seedlings_full plate	26.0679	26.333	22.6086	13.6485
DRO2		2	Seedlings_full plate	26.4507		9.47827
DRO2		3	Seedlings_full plate	26.4804		8.8585
DRO2	Col ZT 72 2	1	Seedlings_full plate	26.0069	26.0323	25.9711	24.8226
DRO2		2	Seedlings_full plate	26.1284		19.7066
DRO2		3	Seedlings_full plate	25.9615		28.7901
DRO2	Col ZT 72 3	1	Seedlings_full plate	25.9727	26.1726	28.0683	19.4297
DRO2		2	Seedlings_full plate	26.1161		20.2635
DRO2		3	Seedlings_full plate	26.429		9.95719
DRO2	Col ZT 72 4	1	Seedlings_full plate	26.1373	26.086	19.3142	21.7721
DRO2		2	Seedlings_full plate	26.061		22.9682
DRO2		3	Seedlings_full plate	26.0597		23.034
DRO2	Col ZT 76 1	1	Seedlings_full plate	26.3769	26.278	11.2064	14.4023
DRO2		2	Seedlings_full plate	26.3153		12.8899
DRO2		3	Seedlings_full plate	26.1419		19.1108
DRO2	Col ZT 76 2	1	Seedlings_full plate	26.2305	26.3721	15.628	11.6996
DRO2		2	Seedlings_full plate	26.3835		11.0407
DRO2		3	Seedlings_full plate	26.5023		8.43005
DRO2	Col ZT 76 3	1	Seedlings_full plate	26.0909	26.2488	21.4599	15.8353
DRO2		2	Seedlings_full plate	26.2047		16.57
DRO2		3	Seedlings_full plate	26.4508		9.47593
DRO2	Col ZT 76 4	1	Seedlings_full plate	26.1659	26.1999	18.0993	16.9731
DRO2		2	Seedlings_full plate	26.1329		19.5058
DRO2		3	Seedlings_full plate	26.301		13.3142
DRO2	Col ZT 80 1	1	Seedlings_full plate	25.8627	26.1232	36.0327	22.0191
DRO2		2	Seedlings_full plate	26.1853		17.3167
DRO2		3	Seedlings_full plate	26.3216		12.708
DRO2	Col ZT 80 2	1	Seedlings_full plate	25.8566	25.8846	36.5389	34.4185
DRO2		2	Seedlings_full plate	25.8579		36.4298
DRO2		3	Seedlings_full plate	25.9392		30.2868
DRO2	Col ZT 80 3	1	Seedlings_full plate	26.1148	26.3336	20.3242	13.5117
DRO2		2	Seedlings_full plate	26.3074		13.1233
DRO2		3	Seedlings_full plate	26.5786		7.08759
DRO2	Col ZT 80 4	1	Seedlings_full plate	26.0389	26.1041	24.1481	21.4848
DRO2		2	Seedlings_full plate	26.2637		14.4932
DRO2		3	Seedlings_full plate	26.0096		25.813
DRO2	Col ZT 84 1	1	Seedlings_full plate	26.1793	26.2483	17.556	15.5828
DRO2		2	Seedlings_full plate	26.1417		19.1203
DRO2		3	Seedlings_full plate	26.4239		10.0721
DRO2	Col ZT 84 2	1	Seedlings_full plate	25.9024	26.2238	32.9243	18.3284
DRO2		2	Seedlings_full plate	26.3626		11.5771
DRO2		3	Seedlings_full plate	26.4063		10.4837
DRO2	Col ZT 84 3	1	Seedlings_full plate	26.4035	26.6077	10.5489	7.10014
DRO2		2	Seedlings_full plate	26.6183		6.47695
DRO2		3	Seedlings_full plate	26.8012		4.27461
DRO2	Col ZT 84 4	1	Seedlings_full plate	26.4396	26.503	9.71945	8.75473
DRO2		2	Seedlings_full plate	26.3875		10.9391
DRO2		3	Seedlings_full plate	26.6819		5.60563
LAZY6	ZT -8 1	1	Seedlings_full plate	31.973	32.1488	6.87992	5.73918
LAZY6		2	Seedlings_full plate	32.3532		4.50059
LAZY6		3	Seedlings_full plate	32.1203		5.83704
LAZY6	ZT -8 2	1	Seedlings_full plate	31.6926	32.3689	9.40884	5.19243
LAZY6		2	Seedlings_full plate	32.5409		3.64987
LAZY6		3	Seedlings_full plate	32.8733		2.5186
LAZY6	ZT -8 3	1	Seedlings_full plate	33.6518	33.7889	1.05618	0.933999
LAZY6		2	Seedlings_full plate	34.1092		0.633921
LAZY6		3	Seedlings_full plate	33.6058		1.1119
LAZY6	ZT -8 4	1	Seedlings_full plate	33.1675	33.4015	1.81363	1.46242
LAZY6		2	Seedlings_full plate	33.2367		1.67882
LAZY6		3	Seedlings_full plate	33.8004		0.894798
LAZY6	ZT-4 1	1	Seedlings_full plate	32.3053	32.5634	4.74799	4.51776
LAZY6		2	Seedlings_full plate	31.8901		7.54674
LAZY6		3	Seedlings_full plate	33.4948		1.25856
LAZY6	ZT-4 2	1	Seedlings_full plate	32.5386	32.8455	3.65931	2.70818
LAZY6		2	Seedlings_full plate	32.8203		2.67205
LAZY6		3	Seedlings_full plate	33.1776		1.79317
LAZY6	ZT-4 3	1	Seedlings_full plate	33.0633	33.4581	2.03725	1.65141
LAZY6		2	Seedlings_full plate	34.4199		0.448115
LAZY6		3	Seedlings_full plate	32.8912		2.46885
LAZY6	ZT-4 4	1	Seedlings_full plate	32.4114	32.8664	4.21754	2.72147
LAZY6		2	Seedlings_full plate	33.1548		1.83947
LAZY6		3	Seedlings_full plate	33.033		2.10739
LAZY6	0 1	1	Seedlings_full plate	31.0721	30.9274	18.8072	22.2691
LAZY6		2	Seedlings_full plate	30.9058		22.6433
LAZY6		3	Seedlings_full plate	30.8044		25.3569
LAZY6	1 2	1	Seedlings_full plate	30.1018	30.3733	55.5509	42.0439
LAZY6		2	Seedlings_full plate	30.4707		36.8021
LAZY6		3	Seedlings_full plate	30.5475		33.7787
LAZY6	2 3	1	Seedlings_full plate	30.2179	30.1281	48.7976	54.0912
LAZY6		2	Seedlings_full plate	30.0585		58.3012
LAZY6		3	Seedlings_full plate	30.1079		55.1747
LAZY6	3 4	1	Seedlings_full plate	30.3926	30.4647	40.1555	37.4914
LAZY6		2	Seedlings_full plate	30.661		29.7586
LAZY6		3	Seedlings_full plate	30.3405		42.56
LAZY6	ZT4 1	1	Seedlings_full plate	28.1498	28.1849	490.899	472.736
LAZY6		2	Seedlings_full plate	28.1493		491.13
LAZY6		3	Seedlings_full plate	28.2556		436.18
LAZY6	ZT4 2	1	Seedlings_full plate	27.8967	28.1719	651.157	491.561
LAZY6		2	Seedlings_full plate	28.245		441.377
LAZY6		3	Seedlings_full plate	28.3741		382.15
LAZY6	ZT4 3	1	Seedlings_full plate	28.1443	28.2456	493.896	443.025
LAZY6		2	Seedlings_full plate	28.2422		442.779
LAZY6		3	Seedlings_full plate	28.3504		392.4
LAZY6	ZT4 4	1	Seedlings_full plate	28.073	28.2532	534.796	442.462
LAZY6		2	Seedlings_full plate	28.2865		421.391
LAZY6		3	Seedlings_full plate	28.4002		371.198
LAZY6	ZT8 1	1	Seedlings_full plate	30.1856	31.2952	50.5896	22.1901
LAZY6		2	Seedlings_full plate	31.7094		9.2343
LAZY6		3	Seedlings_full plate	31.9906		6.7463
LAZY6	ZT8 2	1	Seedlings_full plate	32.3244	32.5308	4.64793	3.95224
LAZY6		2	Seedlings_full plate	33.0229		2.13128
LAZY6		3	Seedlings_full plate	32.2452		5.0775
LAZY6	ZT8 3	1	Seedlings_full plate	32.4734	32.7544	3.93575	2.9514
LAZY6		2	Seedlings_full plate	32.8734		2.51838
LAZY6		3	Seedlings_full plate	32.9165		2.40006
LAZY6	ZT8 4	1	Seedlings_full plate	32.2575	32.4368	5.00812	4.15204
LAZY6		2	Seedlings_full plate	32.6068		3.39109
LAZY6		3	Seedlings_full plate	32.4462		4.05692
LAZY6	ZT12 1	1	Seedlings_full plate	32.6517	32.4063	3.22553	4.32645
LAZY6		2	Seedlings_full plate	32.2182		5.23299
LAZY6		3	Seedlings_full plate	32.3492		4.52084
LAZY6	ZT12 2	1	Seedlings_full plate	32.5078	32.8474	3.78723	2.87883
LAZY6		2	Seedlings_full plate	32.5645		3.5552
LAZY6		3	Seedlings_full plate	33.4699		1.29407
LAZY6	ZT12 3	1	Seedlings_full plate	33.2605	32.8298	1.63482	2.94382
LAZY6		2	Seedlings_full plate	32.2807		4.87995
LAZY6		3	Seedlings_full plate	32.9481		2.3167
LAZY6	ZT12 4	1	Seedlings_full plate	32.7735	32.3865	2.81542	7.4884
LAZY6		2	Seedlings_full plate	33.2767		1.60547
LAZY6		3	Seedlings_full plate	31.1092		18.0443
LAZY6	ZT16 1	1	Seedlings_full plate	31.803	31.9047	8.31804	7.46679
LAZY6		2	Seedlings_full plate	31.8793		7.63847
LAZY6		3	Seedlings_full plate	32.0317		6.44385
LAZY6	ZT16 2	1	Seedlings_full plate	31.1064	31.738	18.0998	10.2566
LAZY6		2	Seedlings_full plate	32.1642		5.55779
LAZY6		3	Seedlings_full plate	31.9433		7.11224
LAZY6	ZT16 3	1	Seedlings_full plate	31.9949	31.9989	6.71392	7.05861
LAZY6		2	Seedlings_full plate	31.6356		10.0262
LAZY6		3	Seedlings_full plate	32.3662		4.4357
LAZY6	ZT16 4	1	Seedlings_full plate	32.5946	32.1709	3.43761	6.69376
LAZY6		2	Seedlings_full plate	32.5041		3.80298
LAZY6		3	Seedlings_full plate	31.414		12.8407
LAZY6	ZT20 1	1	Seedlings_full plate	31.1	31.4423	18.2305	13.7417
LAZY6		2	Seedlings_full plate	32.0458		6.34326
LAZY6		3	Seedlings_full plate	31.1812		16.6513
LAZY6	ZT20 2	1	Seedlings_full plate	31.6983	31.6741	9.34925	9.73177
LAZY6		2	Seedlings_full plate	31.4861		11.8482
LAZY6		3	Seedlings_full plate	31.8381		7.99788
LAZY6	ZT20 3	1	Seedlings_full plate	32.0859	32.001	6.06525	6.68649
LAZY6		2	Seedlings_full plate	31.9942		6.71929
LAZY6		3	Seedlings_full plate	31.923		7.27491
LAZY6	ZT20 4	1	Seedlings_full plate	31.7027	31.5514	9.30303	11.2682
LAZY6		2	Seedlings_full plate	31.2876		14.7854
LAZY6		3	Seedlings_full plate	31.6638		9.71613
LAZY6	ZT24 1	1	Seedlings_full plate	30.6002	30.5674	31.8468	33.0596
LAZY6		2	Seedlings_full plate	30.5829		32.4693
LAZY6		3	Seedlings_full plate	30.5192		34.8627
LAZY6	ZT24 2	1	Seedlings_full plate	30.1204	30.2546	54.4093	47.5125
LAZY6		2	Seedlings_full plate	30.1728		51.3179
LAZY6		3	Seedlings_full plate	30.4705		36.8103
LAZY6	ZT24 3	1	Seedlings_full plate	30.0151	30.1126	61.1964	55.2601
LAZY6		2	Seedlings_full plate	30.2593		46.5955
LAZY6		3	Seedlings_full plate	30.0633		57.9884
LAZY6	ZT24 4	1	Seedlings_full plate	30.2309	30.2039	48.0959	50.1137
LAZY6		2	Seedlings_full plate	30.3501		42.1024
LAZY6		3	Seedlings_full plate	30.0307		60.1429
LAZY6	ZT28 1	1	Seedlings_full plate	29.9768	30.0969	63.8717	57.0912
LAZY6		2	Seedlings_full plate	29.9451		66.1728
LAZY6		3	Seedlings_full plate	30.3689		41.2289
LAZY6	ZT28 2	1	Seedlings_full plate	30.079	30.3631	56.9858	42.6822
LAZY6		2	Seedlings_full plate	30.4325		38.4055
LAZY6		3	Seedlings_full plate	30.5778		32.6553
LAZY6	ZT28 3	1	Seedlings_full plate	30.3641	30.392	41.4502	40.3223
LAZY6		2	Seedlings_full plate	30.4961		35.7747
LAZY6		3	Seedlings_full plate	30.3159		43.7419
LAZY6	ZT28 4	1	Seedlings_full plate	29.7114	30.0727	85.8886	60.0097
LAZY6		2	Seedlings_full plate	30.1793		50.9496
LAZY6		3	Seedlings_full plate	30.3273		43.1909
LAZY6	ZT32 1	1	Seedlings_full plate	30.6869	31.6324	28.9107	15.0637
LAZY6		2	Seedlings_full plate	32.8549		2.57076
LAZY6		3	Seedlings_full plate	31.3553		13.7096
LAZY6	ZT32 2	1	Seedlings_full plate	31.0739	31.3607	18.7705	14.1291
LAZY6		2	Seedlings_full plate	31.3397		13.9512
LAZY6		3	Seedlings_full plate	31.6684		9.6658
LAZY6	ZT32 3	1	Seedlings_full plate	32.088	32.0368	6.05119	6.4136
LAZY6		2	Seedlings_full plate	32.0345		6.42352
LAZY6		3	Seedlings_full plate	31.988		6.76609
LAZY6	ZT32 4	1	Seedlings_full plate	32.0324	31.2934	6.43858	16.9574
LAZY6		2	Seedlings_full plate	30.8803		23.2967
LAZY6		3	Seedlings_full plate	30.9675		21.137
LAZY6	ZT36 1	1	Seedlings_full plate	32.7689	32.9115	2.83001	2.45332
LAZY6		2	Seedlings_full plate	33.144		1.86176
LAZY6		3	Seedlings_full plate	32.8216		2.6682
LAZY6	ZT36 2	1	Seedlings_full plate	33.3991	33.3886	1.4005	1.42038
LAZY6		2	Seedlings_full plate	33.3085		1.54953
LAZY6		3	Seedlings_full plate	33.4582		1.3111
LAZY6	ZT36 3	1	Seedlings_full plate	33.3378	33.2376	1.49955	1.75587
LAZY6		2	Seedlings_full plate	32.873		2.51953
LAZY6		3	Seedlings_full plate	33.502		1.24852
LAZY6	ZT36 4	1	Seedlings_full plate	33.2419	33.2705	1.66899	1.64733
LAZY6		2	Seedlings_full plate	33.4985		1.25342
LAZY6		3	Seedlings_full plate	33.0711		2.01959
LAZY6	ZT40 1	1	Seedlings_full plate	31.9626	32.0056	6.96082	6.86733
LAZY6		2	Seedlings_full plate	32.3179		4.68156
LAZY6		3	Seedlings_full plate	31.7364		8.95962
LAZY6	ZT40 2	1	Seedlings_full plate	31.9449	32.3439	7.09969	4.81081
LAZY6		2	Seedlings_full plate	32.4349		4.1083
LAZY6		3	Seedlings_full plate	32.652		3.22443
LAZY6	ZT40 3	1	Seedlings_full plate	32.115	32.3185	5.87192	5.18259
LAZY6		2	Seedlings_full plate	32.918		2.39589
LAZY6		3	Seedlings_full plate	31.9224		7.27997
LAZY6	ZT40 4	1	Seedlings_full plate	31.8937	32.5194	7.51682	4.26475
LAZY6		2	Seedlings_full plate	32.7957		2.74661
LAZY6		3	Seedlings_full plate	32.869		2.53082
LAZY6	ZT44 1	1	Seedlings_full plate	30.9517	31.0952	21.5136	18.4606
LAZY6		2	Seedlings_full plate	31.127		17.6889
LAZY6		3	Seedlings_full plate	31.2069		16.1793
LAZY6	ZT44 2	1	Seedlings_full plate	31.6499	31.2089	9.86791	17.7786
LAZY6		2	Seedlings_full plate	30.6991		28.5191
LAZY6		3	Seedlings_full plate	31.2778		14.9488
LAZY6	ZT44 3	1	Seedlings_full plate	32.5259	31.5511	3.71152	13.8944
LAZY6		2	Seedlings_full plate	31.0506		19.2633
LAZY6		3	Seedlings_full plate	31.0768		18.7084
LAZY6	ZT44 4	1	Seedlings_full plate	31.0466	31.0672	19.3492	19.6028
LAZY6		2	Seedlings_full plate	31.3741		13.4257
LAZY6		3	Seedlings_full plate	30.7808		26.0335
LAZY6	Col ZT 48 1	1	Seedlings_full plate	29.4178	29.6006	133.192	107.95
LAZY6		2	Seedlings_full plate	29.858		75.0241
LAZY6		3	Seedlings_full plate	29.5262		115.633
LAZY6	Col ZT 48 2	1	Seedlings_full plate	29.177	29.1802	182.303	207.229
LAZY6		2	Seedlings_full plate	29.6735		95.427
LAZY6		3	Seedlings_full plate	28.6901		343.958
LAZY6	Col ZT 48 3	1	Seedlings_full plate	28.6385	28.9779	367.902	284.107
LAZY6		2	Seedlings_full plate	28.5876		393.134
LAZY6		3	Seedlings_full plate	29.7075		91.2852
LAZY6	Col ZT 48 4	1	Seedlings_full plate	29.3125	29.103	152.785	206.053
LAZY6		2	Seedlings_full plate	28.8847		266.89
LAZY6		3	Seedlings_full plate	29.1118		198.485
LAZY6	Col ZT 52 1	1	Seedlings_full plate	29.2256	28.9692	171.107	248.355
LAZY6		2	Seedlings_full plate	28.977		236.612
LAZY6		3	Seedlings_full plate	28.705		337.345
LAZY6	Col ZT 52 2	1	Seedlings_full plate	29.67	29.3834	95.8597	143.93
LAZY6		2	Seedlings_full plate	29.2195		172.478
LAZY6		3	Seedlings_full plate	29.2607		163.452
LAZY6	Col ZT 52 3	1	Seedlings_full plate	29.1819	29.2383	181.147	169.063
LAZY6		2	Seedlings_full plate	29.343		146.83
LAZY6		3	Seedlings_full plate	29.1901		179.212
LAZY6	Col ZT 52 4	1	Seedlings_full plate	29.3444	29.3598	146.566	144.067
LAZY6		2	Seedlings_full plate	29.2967		155.964
LAZY6		3	Seedlings_full plate	29.4383		129.672
LAZY6	Col ZT 56 1	1	Seedlings_full plate	29.6092	29.7698	103.763	85.8399
LAZY6		2	Seedlings_full plate	29.7207		89.7323
LAZY6		3	Seedlings_full plate	29.9796		64.0244
LAZY6	Col ZT 56 2	1	Seedlings_full plate	30.093	30.5308	55.2228	36.3554
LAZY6		2	Seedlings_full plate	30.3378		40.133
LAZY6		3	Seedlings_full plate	31.1615		13.7105
LAZY6	Col ZT 56 3	1	Seedlings_full plate	29.9824	29.7741	63.786	86.9428
LAZY6		2	Seedlings_full plate	29.8499		75.821
LAZY6		3	Seedlings_full plate	29.49		121.221
LAZY6	Col ZT 56 4	1	Seedlings_full plate	28.9938	29.5902	231.504	126.173
LAZY6		2	Seedlings_full plate	29.7374		87.7908
LAZY6		3	Seedlings_full plate	30.0393		59.2245
LAZY6	Col ZT 60 1	1	Seedlings_full plate	32.2262	31.9877	3.4213	5.56432
LAZY6		2	Seedlings_full plate	31.3724		10.415
LAZY6		3	Seedlings_full plate	32.3645		2.85663
LAZY6	Col ZT 60 2	1	Seedlings_full plate	32.3969	31.9449	2.73836	6.14228
LAZY6		2	Seedlings_full plate	32.1766		3.64985
LAZY6		3	Seedlings_full plate	31.2613		12.0386
LAZY6	Col ZT 60 3	1	Seedlings_full plate	32.3551	31.937	2.89189	6.82105
LAZY6		2	Seedlings_full plate	31.1112		14.6398
LAZY6		3	Seedlings_full plate	32.3447		2.93144
LAZY6	Col ZT 60 4	1	Seedlings_full plate	31.6661	32.2765	7.10121	5.18758
LAZY6		2	Seedlings_full plate	33.5766		0.588199
LAZY6		3	Seedlings_full plate	31.5869		7.87335
LAZY6	Col ZT 64 1	1	Seedlings_full plate	29.1239	29.3507	195.373	156.126
LAZY6		2	Seedlings_full plate	29.785		82.5121
LAZY6		3	Seedlings_full plate	29.1433		190.493
LAZY6	Col ZT 64 2	1	Seedlings_full plate	31.0605	31.503	15.6408	9.6416
LAZY6		2	Seedlings_full plate	31.8276		5.75303
LAZY6		3	Seedlings_full plate	31.621		7.53098
LAZY6	Col ZT 64 3	1	Seedlings_full plate	32.0047	31.7327	4.56645	6.73843
LAZY6		2	Seedlings_full plate	31.5099		8.70504
LAZY6		3	Seedlings_full plate	31.6833		6.94381
LAZY6	Col ZT 64 4	1	Seedlings_full plate	31.2823	31.8122	11.7136	6.6775
LAZY6		2	Seedlings_full plate	32.0428		4.34516
LAZY6		3	Seedlings_full plate	32.1114		3.97376
LAZY6	Col ZT 68 1	1	Seedlings_full plate	30.5979	30.8729	28.5888	20.6828
LAZY6		2	Seedlings_full plate	31.0583		15.6852
LAZY6		3	Seedlings_full plate	30.9624		17.7744
LAZY6	Col ZT 68 2	1	Seedlings_full plate	29.6902	30.0085	93.3644	66.8581
LAZY6		2	Seedlings_full plate	29.8824		72.6758
LAZY6		3	Seedlings_full plate	30.453		34.5341
LAZY6	Col ZT 68 3	1	Seedlings_full plate	29.8413	30.3532	76.6715	45.4444
LAZY6		2	Seedlings_full plate	30.8712		20.02
LAZY6		3	Seedlings_full plate	30.3472		39.6417
LAZY6	Col ZT 68 4	1	Seedlings_full plate	29.3575	29.3693	144.08	143.77
LAZY6		2	Seedlings_full plate	29.5285		115.275
LAZY6		3	Seedlings_full plate	29.2218		171.955
LAZY6	Col ZT 72 1	1	Seedlings_full plate	28.8703	28.9912	271.928	238.963
LAZY6		2	Seedlings_full plate	28.8455		280.868
LAZY6		3	Seedlings_full plate	29.2577		164.092
LAZY6	Col ZT 72 2	1	Seedlings_full plate	28.7907	28.8377	301.661	288.978
LAZY6		2	Seedlings_full plate	29.0393		218.167
LAZY6		3	Seedlings_full plate	28.6831		347.105
LAZY6	Col ZT 72 3	1	Seedlings_full plate	29.4187	29.4624	133.035	131.542
LAZY6		2	Seedlings_full plate	29.1968		177.655
LAZY6		3	Seedlings_full plate	29.7719		83.9375
LAZY6	Col ZT 72 4	1	Seedlings_full plate	28.637	29.2207	368.621	204.318
LAZY6		2	Seedlings_full plate	29.3019		154.919
LAZY6		3	Seedlings_full plate	29.7234		89.4147
LAZY6	Col ZT 76 1	1	Seedlings_full plate	28.5572	28.4387	409.018	487.83
LAZY6		2	Seedlings_full plate	28.2176		636.911
LAZY6		3	Seedlings_full plate	28.5414		417.561
LAZY6	Col ZT 76 2	1	Seedlings_full plate	28.9061	28.7835	259.523	309.728
LAZY6		2	Seedlings_full plate	28.8554		277.259
LAZY6		3	Seedlings_full plate	28.5891		392.401
LAZY6	Col ZT 76 3	1	Seedlings_full plate	28.4725	28.5667	456.805	409.997
LAZY6		2	Seedlings_full plate	28.4708		457.792
LAZY6		3	Seedlings_full plate	28.7566		315.394
LAZY6	Col ZT 76 4	1	Seedlings_full plate	29.5366	29.9398	114.073	77.411
LAZY6		2	Seedlings_full plate	29.7407		87.4171
LAZY6		3	Seedlings_full plate	30.5422		30.7434
LAZY6	Col ZT 80 1	1	Seedlings_full plate	28.734	28.9315	324.816	263.737
LAZY6		2	Seedlings_full plate	29.2865		158.051
LAZY6		3	Seedlings_full plate	28.7739		308.346
LAZY6	Col ZT 80 2	1	Seedlings_full plate	28.7641	29.0642	312.308	220.063
LAZY6		2	Seedlings_full plate	29.1702		183.929
LAZY6		3	Seedlings_full plate	29.2584		163.952
LAZY6	Col ZT 80 3	1	Seedlings_full plate	28.603	28.8626	385.354	301.772
LAZY6		2	Seedlings_full plate	29.3663		142.442
LAZY6		3	Seedlings_full plate	28.6187		377.519
LAZY6	Col ZT 80 4	1	Seedlings_full plate	28.978	29.2023	236.322	180.393
LAZY6		2	Seedlings_full plate	29.301		155.097
LAZY6		3	Seedlings_full plate	29.3278		149.76
LAZY6	Col ZT 84 1	1	Seedlings_full plate	29.8051	30.222	80.3814	61.8651
LAZY6		2	Seedlings_full plate	29.7068		91.3717
LAZY6		3	Seedlings_full plate	31.1542		13.842
LAZY6	Col ZT 84 2	1	Seedlings_full plate	29.6726	29.9708	95.5393	71.748
LAZY6		2	Seedlings_full plate	29.744		87.0486
LAZY6		3	Seedlings_full plate	30.4959		32.656
LAZY6	Col ZT 84 3	1	Seedlings_full plate	29.8838	30.4891	72.5424	41.1254
LAZY6		2	Seedlings_full plate	30.384		37.7867
LAZY6		3	Seedlings_full plate	31.1996		13.0471
LAZY6	Col ZT 84 4	1	Seedlings_full plate	30.9593	30.3291	17.8468	48.3605
LAZY6		2	Seedlings_full plate	30.2284		46.2837
LAZY6		3	Seedlings_full plate	29.7997		80.951

## Sheet: Fig5
Fig 5A qPCR raw data									Fig 5B qPCR raw data									Fig 5C qPCR raw data									Fig 5D qPCR raw data
Gene	Light Treatment	Tech Rep	Biological Set Name	Ct	Avg Tech Reps	Quantity (as determined by Std Curve function on SDS Software 2.4)	Avg Quantity		Gene	Light Treatment	Tech Rep	Biological Set Name	Ct	Avg Tech Reps	Quantity (as determined by Std Curve function on SDS Software 2.4)	Avg Quantity		Gene	Light Treatment	Tech Rep	Biological Set Name	Ct	Avg Tech Reps	Quantity (as determined by Std Curve function on SDS Software 2.4)	Avg Quantity		Gene	Light Treatment	Tech Rep	Biological Set Name	Ct	Avg Tech Reps	Quantity (as determined by Std Curve function on SDS Software 2.4)	Avg Quantity
UBC21	Col WL 2	1	Seedlings_full plate	20.2656	20.396	63.7367	58.5508		UBC21	Col WL 1	1	Seedlings_full plate	20.5307	20.3258	59.2299	69.8819		UBC21	Ler WL 1	1	Seedlings_full plate	20.9206	20.6845	51.7664	61.3619		UBC21	Col WL 1	1	Seedlings_full plate	20.5307	20.3258	59.2299	69.8819
UBC21		2	Seedlings_full plate	20.5691		51.8641			UBC21		2	Seedlings_full plate	20.1226		81.0103			UBC21		2	Seedlings_full plate	20.6436		62.6474			UBC21		2	Seedlings_full plate	20.1226		81.0103
UBC21		3	Seedlings_full plate	20.3533		60.0515			UBC21		3	Seedlings_full plate	20.3241		69.4053			UBC21		3	Seedlings_full plate	20.4892		69.6718			UBC21		3	Seedlings_full plate	20.3241		69.4053
UBC21	Col WL 3	1	Seedlings_full plate	19.9125	20.3965	81.0138	60.5877		UBC21	Col WL 2	1	Seedlings_full plate	20.4068	20.4759	65.1339	62.1051		UBC21	Ler WL 2	1	Seedlings_full plate	20.6044	20.5908	64.3576	64.9687		UBC21	Col WL 2	1	Seedlings_full plate	20.4068	20.4759	65.1339	62.1051
UBC21		2	Seedlings_full plate	20.3582		59.8491			UBC21		2	Seedlings_full plate	20.3543		67.8128			UBC21		2	Seedlings_full plate	20.5802		65.4388			UBC21		2	Seedlings_full plate	20.3543		67.8128
UBC21		3	Seedlings_full plate	20.9187		40.9			UBC21		3	Seedlings_full plate	20.6665		53.3686			UBC21		3	Seedlings_full plate	20.5876		65.1096			UBC21		3	Seedlings_full plate	20.6665		53.3686
UBC21	Col WL 4	1	Seedlings_full plate	20.5918	20.6591	51.0701	48.8172		UBC21	Col WL 3	1	Seedlings_full plate	21.0937	20.8617	38.4496	46.2964		UBC21	Ler WL 3	1	Seedlings_full plate	20.5016	20.6549	69.0816	62.3452		UBC21	Col WL 3	1	Seedlings_full plate	21.0937	20.8617	38.4496	46.2964
UBC21		2	Seedlings_full plate	20.7174		46.8918			UBC21		2	Seedlings_full plate	20.7539		49.9066			UBC21		2	Seedlings_full plate	20.7003		60.2451			UBC21		2	Seedlings_full plate	20.7539		49.9066
UBC21		3	Seedlings_full plate	20.6681		48.4897			UBC21		3	Seedlings_full plate	20.7376		50.533			UBC21		3	Seedlings_full plate	20.7628		57.709			UBC21		3	Seedlings_full plate	20.7376		50.533
UBC21	Col BL 1	1	Seedlings_full plate	20.1133	20.4275	70.6827	58.0024		UBC21	Col WL 4	1	Seedlings_full plate	20.8241	20.6822	47.2876	52.9956		UBC21	Ler WL 4	1	Seedlings_full plate	20.5008	20.6399	69.1177	63.0151		UBC21	Col WL 4	1	Seedlings_full plate	20.8241	20.6822	47.2876	52.9956
UBC21		2	Seedlings_full plate	20.7539		45.7451			UBC21		2	Seedlings_full plate	20.7127		51.507			UBC21		2	Seedlings_full plate	20.6273		63.3543			UBC21		2	Seedlings_full plate	20.7127		51.507
UBC21		3	Seedlings_full plate	20.4152		57.5793			UBC21		3	Seedlings_full plate	20.5097		60.1922			UBC21		3	Seedlings_full plate	20.7917		56.5733			UBC21		3	Seedlings_full plate	20.5097		60.1922
UBC21	Col BL 2	1	Seedlings_full plate	20.0635	20.239	73.1153	65.1346		UBC21	cry12 WL 1	1	Seedlings_full plate	21.5099	20.6644	27.9374	59.0919		UBC21	phyAB WL 1	1	Seedlings_full plate	20.5065	20.5027	68.8459	69.5789		UBC21	pifQ WL 1	1	Seedlings_full plate	20.0004	20.2317	88.972	75.3063
UBC21		2	Seedlings_full plate	20.3273		61.119			UBC21		2	Seedlings_full plate	20.0581		85.1176			UBC21		2	Seedlings_full plate	20.2762		80.6794			UBC21		2	Seedlings_full plate	20.2265		74.803
UBC21		3	Seedlings_full plate	20.3261		61.1697			UBC21		3	Seedlings_full plate	20.4252		64.2207			UBC21		3	Seedlings_full plate	20.7255		59.2114			UBC21		3	Seedlings_full plate	20.4681		62.1439
UBC21	Col BL 3	1	Seedlings_full plate	19.9537	20.2687	78.7735	64.4029		UBC21	cry12 WL 2	1	Seedlings_full plate	20.8174	20.793	47.5316	48.6354		UBC21	phyAB WL 2	1	Seedlings_full plate	20.5305	20.5554	67.72	66.6775		UBC21	pifQ WL 2	1	Seedlings_full plate	20.3174	20.2809	69.7602	71.7691
UBC21		2	Seedlings_full plate	20.3536		60.0394			UBC21		2	Seedlings_full plate	20.9254		43.7518			UBC21		2	Seedlings_full plate	20.6678		61.6124			UBC21		2	Seedlings_full plate	20.2918		71.1436
UBC21		3	Seedlings_full plate	20.4989		54.3959			UBC21		3	Seedlings_full plate	20.6362		54.6228			UBC21		3	Seedlings_full plate	20.4679		70.7001			UBC21		3	Seedlings_full plate	20.2334		74.4036
UBC21	Col RL 2	1	Seedlings_full plate	20.404	20.4963	58.0166	54.5689		UBC21	cry12 WL 3	1	Seedlings_full plate	20.1654	20.4693	78.3892	62.9828		UBC21	phyAB WL 3	1	Seedlings_full plate	20.3969	20.464	74.2453	70.9582		UBC21	pifQ WL 3	1	Seedlings_full plate	20.5335	20.5196	59.1012	60.5368
UBC21		2	Seedlings_full plate	20.595		50.958			UBC21		2	Seedlings_full plate	20.5799		57.0349			UBC21		2	Seedlings_full plate	20.4471		71.7206			UBC21		2	Seedlings_full plate	20.773		49.1804
UBC21		3	Seedlings_full plate	20.4898		54.7319			UBC21		3	Seedlings_full plate	20.6627		53.5242			UBC21		3	Seedlings_full plate	20.548		66.9086			UBC21		3	Seedlings_full plate	20.2524		73.3288
UBC21	Col RL 3	1	Seedlings_full plate	20.7004	20.5909	47.4395	51.1994		UBC21	cry12 WL 4	1	Seedlings_full plate	20.6784	20.587	52.882	56.8025		UBC21	phyAB WL 4	1	Seedlings_full plate	21.5414	21.1262	33.7609	47.0102		UBC21	pifQ WL 4	1	Seedlings_full plate	19.9082	19.992	95.5004	89.8569
UBC21		2	Seedlings_full plate	20.5946		50.9727			UBC21		2	Seedlings_full plate	20.5105		60.1533			UBC21		2	Seedlings_full plate	20.5373		67.4034			UBC21		2	Seedlings_full plate	20.1466		79.5307
UBC21		3	Seedlings_full plate	20.4777		55.1862			UBC21		3	Seedlings_full plate	20.5722		57.3721			UBC21		3	Seedlings_full plate	21.3		39.8663			UBC21		3	Seedlings_full plate	19.9213		94.5397
UBC21	Col RL 4	1	Seedlings_full plate	20.371	20.7049	59.333	47.9784		UBC21	phot12 WL 1	1	Seedlings_full plate	20.3048	20.3356	70.4383	68.9869		UBC21	phyABDE WL 1	1	Seedlings_full plate	20.5259	20.6161	67.9331	63.9434		UBC21	cop1-6 WL 1	1	Seedlings_full plate	20.4732	20.605	61.902	56.0912
UBC21		2	Seedlings_full plate	20.9615		39.7296			UBC21		2	Seedlings_full plate	20.2343		74.3558			UBC21		2	Seedlings_full plate	20.7248		59.2397			UBC21		2	Seedlings_full plate	20.6786		52.8716
UBC21		3	Seedlings_full plate	20.7822		44.8728			UBC21		3	Seedlings_full plate	20.4676		62.1668			UBC21		3	Seedlings_full plate	20.5977		64.6573			UBC21		3	Seedlings_full plate	20.6633		53.4999
UBC21	Col FRL 1	1	Seedlings_full plate	20.6266	20.4719	49.8775	55.5636		UBC21	phot12 WL 2	1	Seedlings_full plate	20.0613	20.3509	84.914	68.9149		UBC21	phyABDE WL 2	1	Seedlings_full plate	20.2517	20.3308	82.0531	77.7901		UBC21	cop1-6 WL 2	1	Seedlings_full plate	20.7099	20.8272	51.6192	47.2855
UBC21		2	Seedlings_full plate	20.4267		57.1308			UBC21		2	Seedlings_full plate	20.5612		57.8563			UBC21		2	Seedlings_full plate	20.318		78.3902			UBC21		2	Seedlings_full plate	20.9253		43.755
UBC21		3	Seedlings_full plate	20.3623		59.6827			UBC21		3	Seedlings_full plate	20.4302		63.9744			UBC21		3	Seedlings_full plate	20.4229		72.9271			UBC21		3	Seedlings_full plate	20.8465		46.4822
UBC21	Col FRL 3	1	Seedlings_full plate	20.1705	20.4	67.9912	58.5908		UBC21	phot12 WL 3	1	Seedlings_full plate	20.386	20.624	66.1826	56.8595		UBC21	phyABDE WL 3	1	Seedlings_full plate	20.9405	20.8693	51.0634	53.6606		UBC21	cop1-6 WL 3	1	Seedlings_full plate	20.4212	20.7552	64.4209	50.7554
UBC21		2	Seedlings_full plate	20.4361		56.7664			UBC21		2	Seedlings_full plate	21.0975		38.3369			UBC21		2	Seedlings_full plate	20.8334		54.9713			UBC21		2	Seedlings_full plate	20.9925		41.5537
UBC21		3	Seedlings_full plate	20.5934		51.0148			UBC21		3	Seedlings_full plate	20.3885		66.0589			UBC21		3	Seedlings_full plate	20.834		54.9471			UBC21		3	Seedlings_full plate	20.8518		46.2917
UBC21	Col FRL 4	1	Seedlings_full plate	20.4462	20.5653	56.3777	52.0897		UBC21	phot12 WL 4	1	Seedlings_full plate	20.4627	20.2466	62.4012	74.5369		UBC21	phyABDE WL 4	1	Seedlings_full plate	20.9025	20.9383	52.4169	51.5479		UBC21	cop1-6 WL 4	1	Seedlings_full plate	20.3844	20.65	66.2642	54.8299
UBC21		2	Seedlings_full plate	20.5989		50.8239			UBC21		2	Seedlings_full plate	20.2955		70.9452			UBC21		2	Seedlings_full plate	20.7324		58.9295			UBC21		2	Seedlings_full plate	20.9276		43.6757
UBC21		3	Seedlings_full plate	20.6507		49.0676			UBC21		3	Seedlings_full plate	19.9816		90.2642			UBC21		3	Seedlings_full plate	21.1801		43.2972			UBC21		3	Seedlings_full plate	20.6379		54.5497
LAZY1	Col WL 2	1	Seedlings_full plate	22.7843	22.9198	62.0804	56.6324		UBC21	Col BL 1	1	Seedlings_full plate	20.746	20.7567	50.21	50.1903		UBC21	Ler RL 1	1	Seedlings_full plate	20.4552	20.5703	71.3243	66.0192		UBC21	hhl WL 1	1	Seedlings_full plate	19.8405	19.7719	130.678	139.955
LAZY1		2	Seedlings_full plate	22.8734		58.2717			UBC21		2	Seedlings_full plate	20.5616		57.8401			UBC21		2	Seedlings_full plate	20.6787		61.1484			UBC21		2	Seedlings_full plate	19.7536		142.329
LAZY1		3	Seedlings_full plate	23.1017		49.5451			UBC21		3	Seedlings_full plate	20.9626		42.5209			UBC21		3	Seedlings_full plate	20.577		65.5848			UBC21		3	Seedlings_full plate	19.7217		146.856
LAZY1	Col WL 3	1	Seedlings_full plate	22.4242	22.7446	80.1858	65.5091		UBC21	Col BL 2	1	Seedlings_full plate	20.8952	21.144	44.7764	37.3595		UBC21	Ler RL 2	1	Seedlings_full plate	20.2477	20.3734	82.2782	75.6865		UBC21	hhl WL 2	1	Seedlings_full plate	19.9307	19.8995	119.582	123.415
LAZY1		2	Seedlings_full plate	22.6181		69.8617			UBC21		2	Seedlings_full plate	21.2193		34.9179			UBC21		2	Seedlings_full plate	20.5228		68.0803			UBC21		2	Seedlings_full plate	19.9253		120.218
LAZY1		3	Seedlings_full plate	23.1915		46.4798			UBC21		3	Seedlings_full plate	21.3174		32.3841			UBC21		3	Seedlings_full plate	20.3496		76.7011			UBC21		3	Seedlings_full plate	19.8423		130.445
LAZY1	Col WL 4	1	Seedlings_full plate	23.2337	23.3498	45.1068	41.6146		UBC21	Col BL 3	1	Seedlings_full plate	20.9621	21.1569	42.5358	36.8957		UBC21	Ler RL 4	1	Seedlings_full plate	20.9498	20.9712	50.7384	50.2651		UBC21	hhl WL 3	1	Seedlings_full plate	19.8092	19.8489	134.754	129.659
LAZY1		2	Seedlings_full plate	23.3767		40.7495			UBC21		2	Seedlings_full plate	21.162		36.4864			UBC21		2	Seedlings_full plate	20.7974		56.3488			UBC21		2	Seedlings_full plate	19.8501		129.45
LAZY1		3	Seedlings_full plate	23.4389		38.9874			UBC21		3	Seedlings_full plate	21.3467		31.6649			UBC21		3	Seedlings_full plate	21.1664		43.7082			UBC21		3	Seedlings_full plate	19.8875		124.773
LAZY1	Col BL 1	1	Seedlings_full plate	22.6964	22.8116	66.0847	61.1798		UBC21	Col BL 4	1	Seedlings_full plate	20.8538	21.0037	46.2237	42.9232		UBC21	phyAB RL 1	1	Seedlings_full plate	20.3881	20.2158	74.6978	84.4014		UBC21	hhl WL 4	1	Seedlings_full plate	20.0466	20.0722	106.716	104.416
LAZY1		2	Seedlings_full plate	23.0071		52.9914			UBC21		2	Seedlings_full plate	21.532		27.468			UBC21		2	Seedlings_full plate	20.1108		90.4097			UBC21		2	Seedlings_full plate	20.1868		92.9727
LAZY1		3	Seedlings_full plate	22.7313		64.4632			UBC21		3	Seedlings_full plate	20.6254		55.078			UBC21		3	Seedlings_full plate	20.1485		88.0966			UBC21		3	Seedlings_full plate	19.9833		113.558
LAZY1	Col BL 2	1	Seedlings_full plate	22.6294	22.8111	69.307	61.1944		UBC21	cry12 BL 2	1	Seedlings_full plate	20.2513	20.1952	73.3889	76.7629		UBC21	phyAB RL 2	1	Seedlings_full plate	20.727	20.5272	59.15	68.1858		UBC21	Col BL 1	1	Seedlings_full plate	20.746	20.7567	50.21	50.1903
LAZY1		2	Seedlings_full plate	22.8517		59.1788			UBC21		2	Seedlings_full plate	20.2503		73.4461			UBC21		2	Seedlings_full plate	20.4331		72.4176			UBC21		2	Seedlings_full plate	20.5616		57.8401
LAZY1		3	Seedlings_full plate	22.9522		55.0973			UBC21		3	Seedlings_full plate	20.0839		83.4537			UBC21		3	Seedlings_full plate	20.4216		72.99			UBC21		3	Seedlings_full plate	20.9626		42.5209
LAZY1	Col BL 3	1	Seedlings_full plate	22.9708	22.9542	54.3758	55.0278		UBC21	cry12 BL 3	1	Seedlings_full plate	19.999	20.1812	89.0722	77.8464		UBC21	phyAB RL 3	1	Seedlings_full plate	20.3311	20.1342	77.6871	89.445		UBC21	Col BL 2	1	Seedlings_full plate	20.8952	21.144	44.7764	37.3595
LAZY1		2	Seedlings_full plate	22.9209		56.3357			UBC21		2	Seedlings_full plate	20.3029		70.5401			UBC21		2	Seedlings_full plate	20.1082		90.5729			UBC21		2	Seedlings_full plate	21.2193		34.9179
LAZY1		3	Seedlings_full plate	22.9709		54.372			UBC21		3	Seedlings_full plate	20.2418		73.927			UBC21		3	Seedlings_full plate	19.9633		100.075			UBC21		3	Seedlings_full plate	21.3174		32.3841
LAZY1	Col BL 4	1	Seedlings_full plate	23.1031	23.0919	49.4958	49.9486		UBC21	cry12 BL 4	1	Seedlings_full plate	19.9595	20.4402	91.8112	65.8288		UBC21	phyAB RL 4	1	Seedlings_full plate	20.5916	20.5204	64.9287	68.4142		UBC21	Col BL 3	1	Seedlings_full plate	20.9621	21.1569	42.5358	36.8957
LAZY1		2	Seedlings_full plate	23.1698		47.2042			UBC21		2	Seedlings_full plate	20.7349		50.638			UBC21		2	Seedlings_full plate	20.356		76.3654			UBC21		2	Seedlings_full plate	21.162		36.4864
LAZY1		3	Seedlings_full plate	23.003		53.1457			UBC21		3	Seedlings_full plate	20.6263		55.0371			UBC21		3	Seedlings_full plate	20.6137		63.9485			UBC21		3	Seedlings_full plate	21.3467		31.6649
LAZY1	Col RL 1	1	Seedlings_full plate	26.9486	24.17		62.9559		UBC21	phot12 BL 1	1	Seedlings_full plate	20.5269	20.8398	59.4019	47.5668		UBC21	phyABDE RL 1	1	Seedlings_full plate	20.0465	20.1922	94.5018	85.7476		UBC21	Col BL 4	1	Seedlings_full plate	20.8538	21.0037	46.2237	42.9232
LAZY1		2	Seedlings_full plate	22.9936		53.5017			UBC21		2	Seedlings_full plate	20.8636		45.8745			UBC21		2	Seedlings_full plate	20.3256		77.9819			UBC21		2	Seedlings_full plate	21.532		27.468
LAZY1		3	Seedlings_full plate	22.5677		72.41			UBC21		3	Seedlings_full plate	21.1289		37.4241			UBC21		3	Seedlings_full plate	20.2045		84.759			UBC21		3	Seedlings_full plate	20.6254		55.078
LAZY1	Col RL 2	1	Seedlings_full plate	22.3057	22.5675	87.2343	73.1808		UBC21	phot12 BL 2	1	Seedlings_full plate	20.7446	20.5249	50.2611	59.9116		UBC21	phyABDE RL 3	1	Seedlings_full plate	20.5185	20.5653	68.2813	66.1454		UBC21	pifQ BL 1	1	Seedlings_full plate	20.9822	20.9571	41.8837	42.9405
LAZY1		2	Seedlings_full plate	22.7984		61.4602			UBC21		2	Seedlings_full plate	20.438		63.5941			UBC21		2	Seedlings_full plate	20.6256		63.4259			UBC21		2	Seedlings_full plate	20.7768		49.0367
LAZY1		3	Seedlings_full plate	22.5984		70.8479			UBC21		3	Seedlings_full plate	20.392		65.8796			UBC21		3	Seedlings_full plate	20.5519		66.7288			UBC21		3	Seedlings_full plate	21.1124		37.9012
LAZY1	Col RL 3	1	Seedlings_full plate	22.4794	22.4903	77.1035	76.5257		UBC21	phot12 BL 3	1	Seedlings_full plate	20.1738	20.3736	77.8893	67.9432		UBC21	phyABDE RL 4	1	Seedlings_full plate	20.4452	20.4511	71.8135	71.5749		UBC21	pifQ BL 2	1	Seedlings_full plate	20.7161	20.6573	51.3728	53.8036
LAZY1		2	Seedlings_full plate	22.4571		78.3336			UBC21		2	Seedlings_full plate	20.23		74.5988			UBC21		2	Seedlings_full plate	20.5212		68.153			UBC21		2	Seedlings_full plate	20.6809		52.7808
LAZY1		3	Seedlings_full plate	22.5345		74.1399			UBC21		3	Seedlings_full plate	20.7169		51.3415			UBC21		3	Seedlings_full plate	20.3869		74.7583			UBC21		3	Seedlings_full plate	20.5748		57.2571
LAZY1	Col RL 4	1	Seedlings_full plate	22.2374	22.4969	91.5679	77.3262		UBC21	phot12 BL 4	1	Seedlings_full plate	19.8368	20.043	100.872	87.8279		LAZY1	Ler WL 1	1	Seedlings_full plate	24.0716	23.8323	94.8932	115.085		UBC21	pifQ BL 3	1	Seedlings_full plate	20.5132	20.7089	60.0281	52.1596
LAZY1		2	Seedlings_full plate	22.4177		80.5568			UBC21		2	Seedlings_full plate	20.418		64.5761			LAZY1		2	Seedlings_full plate	24.0861		93.9565			UBC21		2	Seedlings_full plate	20.6596		53.6515
LAZY1		3	Seedlings_full plate	22.8357		59.8539			UBC21		3	Seedlings_full plate	19.874		98.0357			LAZY1		3	Seedlings_full plate	23.3391		156.405			UBC21		3	Seedlings_full plate	20.9541		42.7991
LAZY1	Col FRL 1	1	Seedlings_full plate	23.0243	22.913	52.3472	56.8011		LAZY1	Col WL 1	1	Seedlings_full plate	23.2166	22.7897	52.2565	73.3835		LAZY1	Ler WL 2	1	Seedlings_full plate	23.8509	24.0153	110.314	99.0198		UBC21	pifQ BL 4	1	Seedlings_full plate	20.4659	20.4203	62.2493	64.6021
LAZY1		2	Seedlings_full plate	22.7795		62.2927			LAZY1		2	Seedlings_full plate	22.3536		97.2966			LAZY1		2	Seedlings_full plate	24.1795		88.1605			UBC21		2	Seedlings_full plate	20.301		70.6456
LAZY1		3	Seedlings_full plate	22.9353		55.7635			LAZY1		3	Seedlings_full plate	22.7989		70.5975			LAZY1		3	Seedlings_full plate	24.0157		98.5847			UBC21		3	Seedlings_full plate	20.4942		60.9113
LAZY1	Col FRL 3	1	Seedlings_full plate	22.6008	22.7434	70.7304	64.0894		LAZY1	Col WL 2	1	Seedlings_full plate	22.5615	22.4634	83.7643	91.535		LAZY1	Ler WL 3	1	Seedlings_full plate	23.7903	24.148	114.97	91.5969		UBC21	cop1-6 BL 1	1	Seedlings_full plate	20.5872	20.9481	56.7151	44.0329
LAZY1		2	Seedlings_full plate	22.7801		62.2641			LAZY1		2	Seedlings_full plate	22.7221		74.6127			LAZY1		2	Seedlings_full plate	24.2279		85.2967			UBC21		2	Seedlings_full plate	20.976		42.0846
LAZY1		3	Seedlings_full plate	22.8494		59.2737			LAZY1		3	Seedlings_full plate	22.1067		116.228			LAZY1		3	Seedlings_full plate	24.4258		74.5237			UBC21		3	Seedlings_full plate	21.2811		33.2991
LAZY1	Col FRL 4	1	Seedlings_full plate	22.7563	22.8351	63.3283	59.9569		LAZY1	Col WL 3	1	Seedlings_full plate	22.2984	22.9627	101.242	67.2357		LAZY1	Ler WL 4	1	Seedlings_full plate	23.5952	23.763	131.333	117.53		UBC21	cop1-6 BL 2	1	Seedlings_full plate	21.181	21.0463	35.9591	39.9811
LAZY1		2	Seedlings_full plate	22.8179		60.6153			LAZY1		2	Seedlings_full plate	23.0387		59.3979			LAZY1		2	Seedlings_full plate	23.8708		108.823			UBC21		2	Seedlings_full plate	20.9635		42.4917
LAZY1		3	Seedlings_full plate	22.9312		55.9271			LAZY1		3	Seedlings_full plate	23.5511		41.0674			LAZY1		3	Seedlings_full plate	23.823		112.434			UBC21		3	Seedlings_full plate	20.9945		41.4926
DRO1	Col WL 1	1	Seedlings_full plate	24.0401	24.0711	56.6248	55.2738		LAZY1	Col WL 4	1	Seedlings_full plate	21.6068	22.9193	166.599	83.251		LAZY1	phyAB WL 1	1	Seedlings_full plate	22.2909	22.6836	319.734	249.227		UBC21	cop1-6 BL 3	1	Seedlings_full plate	20.49	20.6402	61.1085	54.7524
DRO1		2	Seedlings_full plate	24.0823		54.7836			LAZY1		2	Seedlings_full plate	23.2341		51.6015			LAZY1		2	Seedlings_full plate	22.9075		209.958			UBC21		2	Seedlings_full plate	20.8206		47.4166
DRO1		3	Seedlings_full plate	24.091		54.4129			LAZY1		3	Seedlings_full plate	23.917		31.5528			LAZY1		3	Seedlings_full plate	22.8524		217.989			UBC21		3	Seedlings_full plate	20.61		55.7322
DRO1	Col WL 2	1	Seedlings_full plate	25.9702	24.6343	12.5195	44.1691		LAZY1	cry12 WL 1	1	Seedlings_full plate	20.482	20.6776	374.546	219.049		LAZY1	phyAB WL 2	1	Seedlings_full plate	23.0515	22.8528	190.305	219.023		UBC21	cop1-6 BL 4	1	Seedlings_full plate	20.5436	20.8205	58.6428	47.9734
DRO1		2	Seedlings_full plate	23.9448		61.0025			LAZY1		2	Seedlings_full plate	Undetermined		0			LAZY1		2	Seedlings_full plate	22.8058		225.031			UBC21		2	Seedlings_full plate	20.9508		42.9068
DRO1		3	Seedlings_full plate	23.9878		58.9853			LAZY1		3	Seedlings_full plate	20.8731		282.602			LAZY1		3	Seedlings_full plate	22.7009		241.733			UBC21		3	Seedlings_full plate	20.9672		42.3705
DRO1	Col WL 3	1	Seedlings_full plate	23.9486	24.0707	60.824	55.411		LAZY1	cry12 WL 2	1	Seedlings_full plate	21.213	21.4029	221.24	195.309		LAZY1	phyAB WL 3	1	Seedlings_full plate	22.7417	22.8267	235.095	222.343		UBC21	hhl BL 2	1	Seedlings_full plate	19.2052	19.0922	243.984	274.021
DRO1		2	Seedlings_full plate	24.135		52.5737			LAZY1		2	Seedlings_full plate	21.7121		154.437			LAZY1		2	Seedlings_full plate	22.773		230.127			UBC21		2	Seedlings_full plate	19.1109		267.701
DRO1		3	Seedlings_full plate	24.1287		52.8352			LAZY1		3	Seedlings_full plate	21.2837		210.252			LAZY1		3	Seedlings_full plate	22.9655		201.809			UBC21		3	Seedlings_full plate	18.9604		310.377
DRO1	Col WL 4	1	Seedlings_full plate	24.1746	24.1907	50.9708	50.5169		LAZY1	cry12 WL 3	1	Seedlings_full plate	20.214	20.8919	454.297	297.246		LAZY1	phyAB WL 4	1	Seedlings_full plate	22.0029	22.8619	389.16	239.912		UBC21	hhl BL 3	1	Seedlings_full plate	19.2482	19.2137	233.889	243.693
DRO1		2	Seedlings_full plate	24.0648		55.5413			LAZY1		2	Seedlings_full plate	21.305		207.06			LAZY1		2	Seedlings_full plate	23.6049		130.464			UBC21		2	Seedlings_full plate	19.0522		283.604
DRO1		3	Seedlings_full plate	24.3328		45.0387			LAZY1		3	Seedlings_full plate	21.1568		230.382			LAZY1		3	Seedlings_full plate	22.9779		200.111			UBC21		3	Seedlings_full plate	19.3406		213.588
DRO1	Col BL 1	1	Seedlings_full plate	23.9755	23.9704	59.5557	59.843		LAZY1	cry12 WL 4	1	Seedlings_full plate	22.2498	21.7915	104.846	151.109		LAZY1	phyABDE WL 1	1	Seedlings_full plate	22.3496	22.5102	307.203	276.551		UBC21	hhl BL 4	1	Seedlings_full plate	19.6902	19.8789	151.477	127.157
DRO1		2	Seedlings_full plate	24.0306		57.0463			LAZY1		2	Seedlings_full plate	21.7851		146.519			LAZY1		2	Seedlings_full plate	22.4923		278.696			UBC21		2	Seedlings_full plate	20.047		106.665
DRO1		3	Seedlings_full plate	23.9051		62.9269			LAZY1		3	Seedlings_full plate	21.3396		201.963			LAZY1		3	Seedlings_full plate	22.6887		243.752			UBC21		3	Seedlings_full plate	19.8994		123.329
DRO1	Col BL 2	1	Seedlings_full plate	23.5818	23.7303	81.025	72.5289		LAZY1	phot12 WL 1	1	Seedlings_full plate	Undetermined	22.3166	0	33.3061		LAZY1	phyABDE WL 2	1	Seedlings_full plate	21.9671	22.4288	398.794	299.046		UBC21	Col RL 1	1	Seedlings_full plate	20.2861	20.7214	76.6748	58.9338
DRO1		2	Seedlings_full plate	23.9044		62.9612			LAZY1		2	Seedlings_full plate	22.3166		99.9183			LAZY1		2	Seedlings_full plate	22.7568		232.685			UBC21		2	Seedlings_full plate	21.0653		45.913
DRO1		3	Seedlings_full plate	23.7047		73.6004			LAZY1		3	Seedlings_full plate	Undetermined		0			LAZY1		3	Seedlings_full plate	22.5625		265.658			UBC21		3	Seedlings_full plate	20.8128		54.2137
DRO1	Col BL 4	1	Seedlings_full plate	24.628	25.6219	35.7553	19.4244		LAZY1	phot12 WL 2	1	Seedlings_full plate	21.6867	22.4559	157.287	99.9128		LAZY1	phyABDE WL 3	1	Seedlings_full plate	22.7488	22.763	233.958	234.823		UBC21	Col RL 2	1	Seedlings_full plate	21.1537	21.2503	43.3183	41.028
DRO1		2	Seedlings_full plate	25.9365		12.8528			LAZY1		2	Seedlings_full plate	22.451		90.7			LAZY1		2	Seedlings_full plate	22.4755		281.918			UBC21		2	Seedlings_full plate	21.5418		33.5533
DRO1		3	Seedlings_full plate	26.3011		9.66516			LAZY1		3	Seedlings_full plate	23.2301		51.7517			LAZY1		3	Seedlings_full plate	23.0648		188.595			UBC21		3	Seedlings_full plate	21.0554		46.2124
DRO1	Col RL 1	1	Seedlings_full plate	24.6565	24.7146	34.9676	33.6531		LAZY1	phot12 WL 3	1	Seedlings_full plate	23.0928	23.1334	57.1292	55.5652		LAZY1	phyABDE WL 4	1	Seedlings_full plate	21.7608	21.9728	459.061	399.821		UBC21	Col RL 3	1	Seedlings_full plate	20.722	20.9166	57.5496	50.8458
DRO1		2	Seedlings_full plate	24.562		37.6513			LAZY1		2	Seedlings_full plate	23.2386		51.4348			LAZY1		2	Seedlings_full plate	21.9896		392.717			UBC21		2	Seedlings_full plate	21.009		47.6445
DRO1		3	Seedlings_full plate	24.9253		28.3405			LAZY1		3	Seedlings_full plate	23.0687		58.1317			LAZY1		3	Seedlings_full plate	22.1681		347.685			UBC21		3	Seedlings_full plate	21.0187		47.3433
DRO1	Col RL 2	1	Seedlings_full plate	24.7198	24.7848	33.2795	31.7407		LAZY1	phot12 WL 4	1	Seedlings_full plate	22.3745	22.4112	95.8396	93.6357		LAZY1	Ler RL 1	1	Seedlings_full plate	22.8464	23.0822	218.883	188.212		UBC21	Col RL 4	1	Seedlings_full plate	21.0405	20.8422	46.6678	55.0193
DRO1		2	Seedlings_full plate	24.6975		33.8642			LAZY1		2	Seedlings_full plate	22.5616		83.7556			LAZY1		2	Seedlings_full plate	23.3509		155.148			UBC21		2	Seedlings_full plate	21.1867		42.3876
DRO1		3	Seedlings_full plate	24.9372		28.0784			LAZY1		3	Seedlings_full plate	22.2974		101.312			LAZY1		3	Seedlings_full plate	23.0492		190.604			UBC21		3	Seedlings_full plate	20.2995		76.0026
DRO1	Col RL 3	1	Seedlings_full plate	24.8008	24.7964	31.2385	31.3443		LAZY1	Col BL 1	1	Seedlings_full plate	23.5099	23.268	42.3065	53.0123		LAZY1	Ler RL 2	1	Seedlings_full plate	22.9474	23.1072	204.315	183.814		UBC21	pifQ RL 1	1	Seedlings_full plate	20.8387	20.9789	53.2957	48.7207
DRO1		2	Seedlings_full plate	24.7915		31.4653			LAZY1		2	Seedlings_full plate	23.6347		38.6672			LAZY1		2	Seedlings_full plate	23.145		178.548			UBC21		2	Seedlings_full plate	21.0989		44.9092
DRO1		3	Seedlings_full plate	24.7971		31.329			LAZY1		3	Seedlings_full plate	22.6593		78.0632			LAZY1		3	Seedlings_full plate	23.2292		168.578			UBC21		3	Seedlings_full plate	20.9991		47.957
DRO1	Col RL 4	1	Seedlings_full plate	24.6995	24.7697	33.8119	32.0326		LAZY1	Col BL 2	1	Seedlings_full plate	23.7427	23.3002	35.7746	50.4737		LAZY1	Ler RL 3	1	Seedlings_full plate	32.9966	33.2862	0.215292	0.179874		UBC21	pifQ RL 2	1	Seedlings_full plate	20.9327	21.0353	50.0999	46.9295
DRO1		2	Seedlings_full plate	24.8219		30.727			LAZY1		2	Seedlings_full plate	23.1683		54.1065			LAZY1		2	Seedlings_full plate	33.6675		0.136221			UBC21		2	Seedlings_full plate	21.1737		42.7514
DRO1		3	Seedlings_full plate	24.7877		31.559			LAZY1		3	Seedlings_full plate	22.9896		61.5399			LAZY1		3	Seedlings_full plate	33.1944		0.18811			UBC21		3	Seedlings_full plate	20.9997		47.9371
DRO1	Col FRL 1	1	Seedlings_full plate	24.53	24.6437	38.6041	35.4748		LAZY1	Col BL 3	1	Seedlings_full plate	22.7208	22.7354	74.6822	74.0193		LAZY1	Ler RL 4	1	Seedlings_full plate	22.5688	22.7717	264.521	235.964		UBC21	pifQ RL 3	1	Seedlings_full plate	20.7891	20.6626	55.0637	59.992
DRO1		2	Seedlings_full plate	24.5904		36.8222			LAZY1		2	Seedlings_full plate	22.8377		68.6509			LAZY1		2	Seedlings_full plate	23.2394		167.409			UBC21		2	Seedlings_full plate	20.5301		65.2975
DRO1		3	Seedlings_full plate	24.8106		30.9979			LAZY1		3	Seedlings_full plate	22.6476		78.7249			LAZY1		3	Seedlings_full plate	22.5068		275.961			UBC21		3	Seedlings_full plate	20.6685		59.615
DRO1	Col FRL 2	1	Seedlings_full plate	24.3445	24.783	44.631	32.6732		LAZY1	Col BL 4	1	Seedlings_full plate	23.611	23.3859	39.3328	46.5614		LAZY1	phyAB RL 1	1	Seedlings_full plate	21.4771	21.7623	557.064	463.291		UBC21	pifQ RL 4	1	Seedlings_full plate	20.9928	21.0141	48.1555	47.6084
DRO1		2	Seedlings_full plate	24.9662		27.4486			LAZY1		2	Seedlings_full plate	23.2439		51.2384			LAZY1		2	Seedlings_full plate	21.8472		432.776			UBC21		2	Seedlings_full plate	20.8918		51.4667
DRO1		3	Seedlings_full plate	25.0385		25.9401			LAZY1		3	Seedlings_full plate	23.3027		49.1129			LAZY1		3	Seedlings_full plate	21.9625		400.033			UBC21		3	Seedlings_full plate	21.1577		43.2028
DRO1	Col FRL 3	1	Seedlings_full plate	24.5265	24.4492	38.7107	41.1972		LAZY1	cry12 BL 1	1	Seedlings_full plate	21.4215	21.5963	190.385	168.61		LAZY1	phyAB RL 2	1	Seedlings_full plate	21.9889	21.9803	392.905	399.573		UBC21	cop1-6 RL 1	1	Seedlings_full plate	20.6917	20.8736	58.7105	52.3561
DRO1		2	Seedlings_full plate	24.3454		44.5973			LAZY1		2	Seedlings_full plate	21.7327		152.158			LAZY1		2	Seedlings_full plate	22.2419		330.611			UBC21		2	Seedlings_full plate	21.0706		45.751
DRO1		3	Seedlings_full plate	24.4755		40.2835			LAZY1		3	Seedlings_full plate	21.6347		163.286			LAZY1		3	Seedlings_full plate	21.7101		475.202			UBC21		3	Seedlings_full plate	20.8585		52.6069
DRO1	Col FRL 4	1	Seedlings_full plate	24.2249	24.5637	49.0032	38.4607		LAZY1	cry12 BL 2	1	Seedlings_full plate	20.6146	21.5942	340.446	192.376		LAZY1	phyAB RL 3	1	Seedlings_full plate	20.9425	21.6602	802.217	524.601		UBC21	cop1-6 RL 2	1	Seedlings_full plate	20.9854	21.0691	48.3911	46.0114
DRO1		2	Seedlings_full plate	24.5747		37.2779			LAZY1		2	Seedlings_full plate	22.1637		111.557			LAZY1		2	Seedlings_full plate	21.9196		411.902			UBC21		2	Seedlings_full plate	21.2771		39.9386
DRO1		3	Seedlings_full plate	24.8914		29.1011			LAZY1		3	Seedlings_full plate	22.0043		125.125			LAZY1		3	Seedlings_full plate	22.1184		359.684			UBC21		3	Seedlings_full plate	20.9447		49.7043
DRO2	Col WL 1	1	Seedlings_full plate	25.9205	25.9463	52.5048	51.3925		LAZY1	cry12 BL 3	1	Seedlings_full plate	21.8879	21.3692	136.07	210.3		LAZY1	phyAB RL 4	1	Seedlings_full plate	21.9631	22.0839	399.87	370.304		UBC21	cop1-6 RL 3	1	Seedlings_full plate	20.453	20.6226	68.698	61.6781
DRO2		2	Seedlings_full plate	25.898		53.5432			LAZY1		2	Seedlings_full plate	21.4926		180.885			LAZY1		2	Seedlings_full plate	22.305		316.688			UBC21		2	Seedlings_full plate	20.6369		60.8655
DRO2		3	Seedlings_full plate	26.0204		48.1296			LAZY1		3	Seedlings_full plate	20.7271		313.946			LAZY1		3	Seedlings_full plate	21.9835		394.353			UBC21		3	Seedlings_full plate	20.7779		55.4709
DRO2	Col WL 2	1	Seedlings_full plate	25.5381	25.6457	73.2503	66.9959		LAZY1	cry12 BL 4	1	Seedlings_full plate	21.9036	21.5646	134.532	174.227		LAZY1	phyABDE RL 1	1	Seedlings_full plate	22.3628	22.509	304.442	276.43		UBC21	cop1-6 RL 4	1	Seedlings_full plate	21.0219	20.9743	47.2411	48.8681
DRO2		2	Seedlings_full plate	25.6047		69.1239			LAZY1		2	Seedlings_full plate	21.3685		197.804			LAZY1		2	Seedlings_full plate	22.65		250.278			UBC21		2	Seedlings_full plate	20.826		53.7429
DRO2		3	Seedlings_full plate	25.7941		58.6134			LAZY1		3	Seedlings_full plate	21.4218		190.346			LAZY1		3	Seedlings_full plate	22.5142		274.57			UBC21		3	Seedlings_full plate	21.075		45.6202
DRO2	Col WL 3	1	Seedlings_full plate	25.839	25.8038	56.3667	58.1386		LAZY1	phot12 BL 1	1	Seedlings_full plate	26.8903	24.1039	3.70677	51.3905		LAZY1	phyABDE RL 2	1	Seedlings_full plate	24.0334	23.9721	97.4006	102.637		UBC21	hhl RL 1	1	Seedlings_full plate	20.201	20.4066	84.9662	74.7307
DRO2		2	Seedlings_full plate	25.8047		58.0745			LAZY1		2	Seedlings_full plate	22.7182		74.821			LAZY1		2	Seedlings_full plate	23.6882		123.259			UBC21		2	Seedlings_full plate	20.2746		80.7668
DRO2		3	Seedlings_full plate	25.7678		59.9745			LAZY1		3	Seedlings_full plate	22.7031		75.6436			LAZY1		3	Seedlings_full plate	24.1947		87.2521			UBC21		3	Seedlings_full plate	20.744		58.4592
DRO2	Col WL 4	1	Seedlings_full plate	26.0494	25.9609	46.9319	51.7288		LAZY1	phot12 BL 2	1	Seedlings_full plate	21.9784	22.6105	127.479	86.5067		LAZY1	phyABDE RL 3	1	Seedlings_full plate	23.2662	23.0696	164.385	191.426		UBC21	hhl RL 2	1	Seedlings_full plate	20.3602	20.2673	76.1453	81.4924
DRO2		2	Seedlings_full plate	25.6483		66.5507			LAZY1		2	Seedlings_full plate	22.6155		80.5652			LAZY1		2	Seedlings_full plate	23.2606		165.004			UBC21		2	Seedlings_full plate	20.3539		76.477
DRO2		3	Seedlings_full plate	26.185		41.7038			LAZY1		3	Seedlings_full plate	23.2375		51.4764			LAZY1		3	Seedlings_full plate	22.6819		244.889			UBC21		3	Seedlings_full plate	20.0878		91.8549
DRO2	Col BL 1	1	Seedlings_full plate	25.3265	25.2835	88.0731	91.903		LAZY1	phot12 BL 3	1	Seedlings_full plate	22.629	22.3548	79.7892	100.149		LAZY1	phyABDE RL 4	1	Seedlings_full plate	22.6131	22.3772	256.652	303.383		UBC21	hhl RL 3	1	Seedlings_full plate	20.964	20.5151	50.2433	71.5013
DRO2		2	Seedlings_full plate	25.1263		104.844			LAZY1		2	Seedlings_full plate	21.8886		135.995			LAZY1		2	Seedlings_full plate	22.2732		323.622			UBC21		2	Seedlings_full plate	20.6344		63.0448
DRO2		3	Seedlings_full plate	25.3975		82.7916			LAZY1		3	Seedlings_full plate	22.5467		84.6635			LAZY1		3	Seedlings_full plate	22.2452		329.875			UBC21		3	Seedlings_full plate	19.9468		101.216
DRO2	Col BL 3	1	Seedlings_full plate	25.8979	26.1015	53.5497	45.3066		LAZY1	phot12 BL 4	1	Seedlings_full plate	22.2392	22.4103	105.646	93.7927		DRO1	Ler WL 1	1	Seedlings_full plate	24.9304	24.9079	64.3799	65.6431		UBC21	hhl RL 4	1	Seedlings_full plate	20.1226	20.2187	89.6815	84.0535
DRO2		2	Seedlings_full plate	26.2983		37.7863			LAZY1		2	Seedlings_full plate	22.5423		84.9311			DRO1		2	Seedlings_full plate	24.8854		66.9063			UBC21		2	Seedlings_full plate	20.2223		83.7316
DRO2		3	Seedlings_full plate	26.1083		44.5838			LAZY1		3	Seedlings_full plate	22.4495		90.8015			DRO1	Ler WL 2	1	Seedlings_full plate	24.7185	24.8129	77.1716	71.4188		UBC21		3	Seedlings_full plate	20.3114		78.7474
DRO2	Col BL 4	1	Seedlings_full plate	25.6803	25.7909	64.7214	58.9269		DRO1	Col WL 1	3	Seedlings_full plate	24.8289	24.562	54.5733	69.7763		DRO1		2	Seedlings_full plate	24.9073		65.666			LAZY1	Col WL 1	3	Seedlings_full plate	23.2166	22.7897	52.2565	73.3835
DRO2		2	Seedlings_full plate	25.8196		57.3303			DRO1		1	Seedlings_full plate	24.3818		80.5172			DRO1	Ler WL 3	1	Seedlings_full plate	24.7214	24.726	76.9821	76.6803		LAZY1		1	Seedlings_full plate	22.3536		97.2966
DRO2		3	Seedlings_full plate	25.8729		54.729			DRO1		2	Seedlings_full plate	24.4752		74.2385			DRO1		2	Seedlings_full plate	24.7306		76.3786			LAZY1		2	Seedlings_full plate	22.7989		70.5975
DRO2	Col RL 1	1	Seedlings_full plate	26.4211	26.369	33.953	35.5578		DRO1	Col WL 2	3	Seedlings_full plate	24.35	24.4403	82.7767	76.7316		DRO1	Ler WL 4	1	Seedlings_full plate	27.9021	26.4838	5.07218	31.2172		LAZY1	Col WL 2	3	Seedlings_full plate	22.5615	22.4634	83.7643	91.535
DRO2		2	Seedlings_full plate	26.3116		37.3494			DRO1		1	Seedlings_full plate	24.4168		78.103			DRO1		2	Seedlings_full plate	25.0654		57.3622			LAZY1		1	Seedlings_full plate	22.7221		74.6127
DRO2		3	Seedlings_full plate	26.3741		35.371			DRO1		2	Seedlings_full plate	24.554		69.3152			DRO1	phyAB WL 1	1	Seedlings_full plate	25.6696	25.6622	34.2167	34.4358		LAZY1		2	Seedlings_full plate	22.1067		116.228
DRO2	Col RL 2	1	Seedlings_full plate	26.1833	26.3134	41.7659	37.4132		DRO1	Col WL 3	3	Seedlings_full plate	24.3394	24.6521	83.5483	65.0532		DRO1		2	Seedlings_full plate	25.6548		34.655			LAZY1	Col WL 3	3	Seedlings_full plate	22.2984	22.9627	101.242	67.2357
DRO2		2	Seedlings_full plate	26.374		35.3744			DRO1		1	Seedlings_full plate	24.9187		50.4727			DRO1	phyAB WL 2	1	Seedlings_full plate	25.8788	25.9098	28.6127	27.8746		LAZY1		1	Seedlings_full plate	23.0387		59.3979
DRO2		3	Seedlings_full plate	26.383		35.0992			DRO1		2	Seedlings_full plate	24.6983		61.1386			DRO1		2	Seedlings_full plate	25.9408		27.1364			LAZY1		2	Seedlings_full plate	23.5511		41.0674
DRO2	Col RL 3	1	Seedlings_full plate	26.5386	26.4462	30.6513	33.2835		DRO1	Col WL 4	3	Seedlings_full plate	24.6846	24.8241	61.8701	55.321		DRO1	phyAB WL 3	1	Seedlings_full plate	25.3919	25.3236	43.3897	46.0753		LAZY1	Col WL 4	3	Seedlings_full plate	21.6068	22.9193	166.599	83.251
DRO2		2	Seedlings_full plate	26.4368		33.4933			DRO1		1	Seedlings_full plate	25.0489		45.0658			DRO1		2	Seedlings_full plate	25.2554		48.7609			LAZY1		1	Seedlings_full plate	23.2341		51.6015
DRO2		3	Seedlings_full plate	26.3633		35.7059			DRO1		2	Seedlings_full plate	24.7387		59.0272			DRO1	phyAB WL 4	1	Seedlings_full plate	25.5222	25.5162	38.8143	39.0147		LAZY1		2	Seedlings_full plate	23.917		31.5528
DRO2	Col RL 4	1	Seedlings_full plate	26.5384	26.5969	30.6577	29.2544		DRO1	cry12 WL 1	3	Seedlings_full plate	25.7173	25.5122	25.1943	30.3531		DRO1		2	Seedlings_full plate	25.5102		39.215			LAZY1	pifQ WL 1	3	Seedlings_full plate	23.1701	22.4373	54.0339	99.2292
DRO2		2	Seedlings_full plate	26.7453		25.6036			DRO1		1	Seedlings_full plate	25.3892		33.5185			DRO1	phyABDE WL 1	1	Seedlings_full plate	24.8556	24.8711	68.6317	67.7367		LAZY1		1	Seedlings_full plate	22.3584		96.9567
DRO2		3	Seedlings_full plate	26.5072		31.5018			DRO1		2	Seedlings_full plate	25.4301		32.3465			DRO1		2	Seedlings_full plate	24.8865		66.8418			LAZY1		2	Seedlings_full plate	21.7835		146.697
DRO2	Col FRL 1	1	Seedlings_full plate	26.553	26.4804	30.2691	32.2895		DRO1	cry12 WL 2	3	Seedlings_full plate	25.9459	25.9023	20.6519	21.4576		DRO1	phyABDE WL 2	1	Seedlings_full plate	24.806	24.7744	71.6099	73.5921		LAZY1	pifQ WL 2	3	Seedlings_full plate	22.6871	22.4557	76.5156	91.3837
DRO2		2	Seedlings_full plate	26.4804		32.2442			DRO1		1	Seedlings_full plate	25.8696		22.0684			DRO1		2	Seedlings_full plate	24.7429		75.5742			LAZY1		1	Seedlings_full plate	22.1913		109.361
DRO2		3	Seedlings_full plate	26.4076		34.3552			DRO1		2	Seedlings_full plate	25.8915		21.6524			DRO1	phyABDE WL 3	1	Seedlings_full plate	24.7923	24.7123	72.4536	77.7615		LAZY1		2	Seedlings_full plate	22.4887		88.2746
DRO2	Col FRL 2	1	Seedlings_full plate	26.4987	26.6216	31.7349	28.7452		DRO1	cry12 WL 4	3	Seedlings_full plate	24.9712	25.036	48.22	45.707		DRO1		2	Seedlings_full plate	24.6324		83.0694			LAZY1	pifQ WL 3	3	Seedlings_full plate	22.5362	22.9883	85.305	64.8944
DRO2		2	Seedlings_full plate	26.5362		30.7158			DRO1		1	Seedlings_full plate	25.1603		40.9027			DRO1	phyABDE WL 4	1	Seedlings_full plate	24.8347	24.608	69.8695	86.4151		LAZY1		1	Seedlings_full plate	23.6291		38.8247
DRO2		3	Seedlings_full plate	26.8299		23.7849			DRO1		2	Seedlings_full plate	24.9765		47.9982			DRO1		2	Seedlings_full plate	24.3813		102.961			LAZY1		2	Seedlings_full plate	22.7998		70.5536
DRO2	Col FRL 3	1	Seedlings_full plate	26.5923	26.8387	29.2512	24.5494		DRO1	phot12 WL 1	3	Seedlings_full plate	24.646	24.4837	63.9854	74.0896		DRO1	Ler RL 1	1	Seedlings_full plate	25.6245	25.6499	35.5625	34.8081		LAZY1	pifQ WL 4	3	Seedlings_full plate	21.7894	22.0402	146.07	123.037
DRO2		2	Seedlings_full plate	27.3127		15.6202			DRO1		1	Seedlings_full plate	24.3585		82.1664			DRO1		2	Seedlings_full plate	25.6752		34.0536			LAZY1		1	Seedlings_full plate	22.1013		116.683
DRO2		3	Seedlings_full plate	26.6111		28.7767			DRO1		2	Seedlings_full plate	24.4464		76.1169			DRO1	Ler RL 2	1	Seedlings_full plate	25.0347	25.092	58.8886	56.1397		LAZY1		2	Seedlings_full plate	22.2299		106.356
DRO2	Col FRL 4	1	Seedlings_full plate	26.2759	26.4958	38.5304	32.2411		DRO1	phot12 WL 2	3	Seedlings_full plate	24.6458	24.7406	63.9958	59.033		DRO1		2	Seedlings_full plate	25.1493		53.3908			LAZY1	cop1-6 WL 1	3	Seedlings_full plate	22.9635	22.9733	62.7035	62.8958
DRO2		2	Seedlings_full plate	26.4753		32.3888			DRO1		1	Seedlings_full plate	24.7814		56.8771			DRO1	Ler RL 4	1	Seedlings_full plate	25.5961	25.5713	36.4378	37.2282		LAZY1		1	Seedlings_full plate	23.22		52.1298
DRO2		3	Seedlings_full plate	26.7363		25.8042			DRO1		2	Seedlings_full plate	24.7946		56.226			DRO1		2	Seedlings_full plate	25.5464		38.0186			LAZY1		2	Seedlings_full plate	22.7363		73.8542
LAZY6	Col WL 1	1	Seedlings_full plate	30.1314	29.9391	71.7875	82.3523		DRO1	phot12 WL 3	3	Seedlings_full plate	24.9588	24.8478	48.7391	53.8213		DRO1	phyAB RL 1	1	Seedlings_full plate	23.6777	23.9202	187.917	156.015		LAZY1	cop1-6 WL 2	3	Seedlings_full plate	23.3372	23.3457	47.9075	48.3384
LAZY6		2	Seedlings_full plate	29.8766		85.6001			DRO1		1	Seedlings_full plate	24.8251		54.7518			DRO1		2	Seedlings_full plate	24.1628		124.112			LAZY1		1	Seedlings_full plate	23.6459		38.357
LAZY6		3	Seedlings_full plate	29.8093		89.6694			DRO1		2	Seedlings_full plate	24.7594		57.9731			DRO1	phyAB RL 2	1	Seedlings_full plate	24.775	24.6247	73.5295	84.3082		LAZY1		2	Seedlings_full plate	23.054		58.7507
LAZY6	Col WL 2	1	Seedlings_full plate	29.8911	30.078	84.7449	74.8008		DRO1	phot12 WL 4	3	Seedlings_full plate	25.0281	24.8275	45.8884	56.475		DRO1		2	Seedlings_full plate	24.4743		95.0868			LAZY1	cop1-6 WL 3	3	Seedlings_full plate	23.1117	23.341	56.3563	48.2629
LAZY6		2	Seedlings_full plate	30.1793		69.4493			DRO1		1	Seedlings_full plate	25.0348		45.6235			DRO1	phyAB RL 3	1	Seedlings_full plate	23.9297	23.9302	151.488	151.422		LAZY1		1	Seedlings_full plate	23.5954		39.7777
LAZY6		3	Seedlings_full plate	30.1636		70.2081			DRO1		2	Seedlings_full plate	24.4196		77.9132			DRO1		2	Seedlings_full plate	23.9307		151.355			LAZY1		2	Seedlings_full plate	23.3157		48.6546
LAZY6	Col WL 3	1	Seedlings_full plate	30.1022	30.3785	73.2473	61.1607		DRO1	Col BL 1	3	Seedlings_full plate	24.8442	24.7218	53.8502	60.0928		DRO1	phyAB RL 4	1	Seedlings_full plate	24.2005	24.1282	120.172	128.088		LAZY1	cop1-6 WL 4	3	Seedlings_full plate	23.6079	23.4349	39.4214	45.5741
LAZY6		2	Seedlings_full plate	30.4299		58.4128			DRO1		1	Seedlings_full plate	24.699		61.1014			DRO1		2	Seedlings_full plate	24.0558		136.004			LAZY1		1	Seedlings_full plate	23.6503		38.2365
LAZY6		3	Seedlings_full plate	30.6033		51.8218			DRO1		2	Seedlings_full plate	24.6222		65.3269			DRO1	phyABDE RL 1	1	Seedlings_full plate	22.9177	22.9312	359.906	355.809		LAZY1		2	Seedlings_full plate	23.0466		59.0645
LAZY6	Col WL 4	1	Seedlings_full plate	30.6058	30.7579	51.7323	46.7171		DRO1	Col BL 2	3	Seedlings_full plate	24.8383	24.6491	54.1296	64.2356		DRO1		2	Seedlings_full plate	22.9446		351.712			LAZY1	hhl WL 1	3	Seedlings_full plate	23.0774	22.821	47.1582	56.2336
LAZY6		2	Seedlings_full plate	30.8777		42.8747			DRO1		1	Seedlings_full plate	24.557		69.1353			DRO1	phyABDE RL 2	1	Seedlings_full plate	23.4011	23.5146	238.054	217.051		LAZY1		1	Seedlings_full plate	22.6772		61.3947
LAZY6		3	Seedlings_full plate	30.7902		45.5443			DRO1		2	Seedlings_full plate	24.5519		69.4417			DRO1		2	Seedlings_full plate	23.6281		196.049			LAZY1		2	Seedlings_full plate	22.7083		60.1478
LAZY6	Col BL 1	1	Seedlings_full plate	27.902	28.0476	334.744	303.675		DRO1	Col BL 3	3	Seedlings_full plate	24.3694	24.4279	81.3915	77.54		DRO1	phyABDE RL 3	1	Seedlings_full plate	23.1699	23.2543	290.082	270.597		LAZY1	hhl WL 2	3	Seedlings_full plate	21.9846	22.1373	96.9206	87.8756
LAZY6		2	Seedlings_full plate	28.1833		275.638			DRO1		1	Seedlings_full plate	24.3732		81.1267			DRO1		2	Seedlings_full plate	23.3386		251.111			LAZY1		1	Seedlings_full plate	22.1832		85.0228
LAZY6		3	Seedlings_full plate	28.0576		300.642			DRO1		2	Seedlings_full plate	24.5411		70.1016			DRO1	phyABDE RL 4	1	Seedlings_full plate	22.7801	22.8542	404.824	380.733		LAZY1		2	Seedlings_full plate	22.244		81.6834
LAZY6	Col BL 2	1	Seedlings_full plate	27.9826	28.0573	316.614	301.154		DRO1	Col BL 4	3	Seedlings_full plate	24.7164	24.6176	60.1847	66.0534		DRO1		2	Seedlings_full plate	22.9283		356.642			LAZY1	hhl WL 3	3	Seedlings_full plate	22.3473	22.3224	76.3095	77.682
LAZY6		2	Seedlings_full plate	28.0208		308.378			DRO1		1	Seedlings_full plate	24.7096		60.5408			DRO2	Ler WL 1	1	Seedlings_full plate	27.9008	28.0173	69.8528	63.9191		LAZY1		1	Seedlings_full plate	22.2142		83.3049
LAZY6		3	Seedlings_full plate	28.1685		278.469			DRO1		2	Seedlings_full plate	24.4267		77.4347			DRO2		2	Seedlings_full plate	28.1338		57.9853			LAZY1		2	Seedlings_full plate	22.4056		73.4315
LAZY6	Col BL 4	1	Seedlings_full plate	26.882	28.1187	677.077	360.949		DRO1	cry12 BL 1	3	Seedlings_full plate	24.2272	24.2477	92.1098	90.604		DRO2	Ler WL 2	1	Seedlings_full plate	28.2782	28.3209	51.6617	49.9567		LAZY1	hhl WL 4	3	Seedlings_full plate	24.9502	23.5912	13.7224	39.6648
LAZY6		2	Seedlings_full plate	28.1655		279.046			DRO1		1	Seedlings_full plate	24.1863		95.4456			DRO2		2	Seedlings_full plate	28.3636		48.2517			LAZY1		1	Seedlings_full plate	22.9654		50.7723
LAZY6		3	Seedlings_full plate	29.3085		126.724			DRO1		2	Seedlings_full plate	24.3297		84.2566			DRO2	Ler WL 3	1	Seedlings_full plate	27.8526	28.0776	72.5988	61.6295		LAZY1		2	Seedlings_full plate	22.8579		54.4996
LAZY6	Col RL 1	1	Seedlings_full plate	30.975	31.0599	40.0887	38.6177		DRO1	cry12 BL 3	3	Seedlings_full plate	23.9475	24.1816	117.484	98.7358		DRO2		2	Seedlings_full plate	28.3027		50.6603			LAZY1	Col BL 1	3	Seedlings_full plate	23.5099	23.268	42.3065	53.0123
LAZY6		2	Seedlings_full plate	30.7376		47.2295			DRO1		1	Seedlings_full plate	24.007		111.565			DRO2	Ler WL 4	1	Seedlings_full plate	28.1426	28.4271	57.5771	47.0581		LAZY1		1	Seedlings_full plate	23.6347		38.6672
LAZY6		3	Seedlings_full plate	31.4672		28.5349			DRO1		2	Seedlings_full plate	24.5904		67.1582			DRO2		2	Seedlings_full plate	28.7115		36.539			LAZY1		2	Seedlings_full plate	22.6593		78.0632
LAZY6	Col RL 2	1	Seedlings_full plate	31.1581	31.2491	35.3269	33.6812		DRO1	cry12 BL 4	3	Seedlings_full plate	24.3504	24.2572	82.7491	89.886		DRO2	phyAB WL 1	1	Seedlings_full plate	28.7398	28.7214	35.7224	36.2548		LAZY1	Col BL 2	3	Seedlings_full plate	23.7427	23.3002	35.7746	50.4737
LAZY6		2	Seedlings_full plate	31.5987		26.0586			DRO1		1	Seedlings_full plate	24.225		92.2903			DRO2		2	Seedlings_full plate	28.703		36.7872			LAZY1		1	Seedlings_full plate	23.1683		54.1065
LAZY6		3	Seedlings_full plate	30.9906		39.6581			DRO1		2	Seedlings_full plate	24.1963		94.6185			DRO2	phyAB WL 2	1	Seedlings_full plate	29.2109	29.3469	24.514	22.1175		LAZY1		2	Seedlings_full plate	22.9896		61.5399
LAZY6	Col RL 3	1	Seedlings_full plate	31.5476	31.4842	26.9947	28.3212		DRO1	phot12 BL 1	3	Seedlings_full plate	24.7765	24.8735	57.1171	52.6035		DRO2		2	Seedlings_full plate	29.483		19.721			LAZY1	Col BL 3	3	Seedlings_full plate	22.7208	22.7354	74.6822	74.0193
LAZY6		2	Seedlings_full plate	31.604		25.9631			DRO1		1	Seedlings_full plate	24.9554		48.8849			DRO2	phyAB WL 3	1	Seedlings_full plate	28.5705	28.6356	40.8992	38.8774		LAZY1		1	Seedlings_full plate	22.8377		68.6509
LAZY6		3	Seedlings_full plate	31.301		32.0059			DRO1		2	Seedlings_full plate	24.8886		51.8085			DRO2		2	Seedlings_full plate	28.7007		36.8556			LAZY1		2	Seedlings_full plate	22.6476		78.7249
LAZY6	Col RL 4	1	Seedlings_full plate	31.986	31.6654	19.9424	25.4923		DRO1	phot12 BL 2	3	Seedlings_full plate	25.0659	25.0391	44.4046	45.46		DRO2	phyAB WL 4	1	Seedlings_full plate	28.7681	28.9483	34.9238	30.5522		LAZY1	Col BL 4	3	Seedlings_full plate	23.611	23.3859	39.3328	46.5614
LAZY6		2	Seedlings_full plate	31.7702		23.1471			DRO1		1	Seedlings_full plate	25.0116		46.5545			DRO2		2	Seedlings_full plate	29.1286		26.1805			LAZY1		1	Seedlings_full plate	23.2439		51.2384
LAZY6		3	Seedlings_full plate	31.2398		33.3873			DRO1		2	Seedlings_full plate	25.0399		45.4209			DRO2	phyABDE WL 1	1	Seedlings_full plate	27.9887	27.9705	65.1142	66.0745		LAZY1		2	Seedlings_full plate	23.3027		49.1129
LAZY6	Col FRL 1	1	Seedlings_full plate	30.1769	30.5279	69.565	55.4469		DRO1	phot12 BL 3	3	Seedlings_full plate	24.2388	25.0631	91.1861	56.5655		DRO2		2	Seedlings_full plate	27.9523		67.0348			LAZY1	pifQ BL 1	3	Seedlings_full plate	22.6767	22.4896	77.0951	91.6077
LAZY6		2	Seedlings_full plate	30.754		46.6998			DRO1		1	Seedlings_full plate	24.6601		63.206			DRO2	phyABDE WL 2	1	Seedlings_full plate	27.7209	27.694	80.6529	82.4259		LAZY1		1	Seedlings_full plate	22.8235		69.356
LAZY6		3	Seedlings_full plate	30.6529		50.0759			DRO1		2	Seedlings_full plate	26.2903		15.3043			DRO2		2	Seedlings_full plate	27.6671		84.1988			LAZY1		2	Seedlings_full plate	21.9687		128.372
LAZY6	Col FRL 2	1	Seedlings_full plate	30.2691	30.3431	65.2725	62.2276		DRO1	phot12 BL 4	3	Seedlings_full plate	24.6981	24.7374	61.15	59.4088		DRO2	phyABDE WL 3	1	Seedlings_full plate	28.1231	28.1003	58.4801	59.5646		LAZY1	pifQ BL 2	3	Seedlings_full plate	23.1351	22.9505	55.4134	64.5927
LAZY6		2	Seedlings_full plate	30.2496		66.1589			DRO1		1	Seedlings_full plate	24.6145		65.762			DRO2		2	Seedlings_full plate	28.0776		60.649			LAZY1		1	Seedlings_full plate	22.5628		83.6831
LAZY6		3	Seedlings_full plate	30.5105		55.2514			DRO1		2	Seedlings_full plate	24.8997		51.3143			DRO2	phyABDE WL 4	1	Seedlings_full plate	28.0811	28.0138	60.4757	63.9149		LAZY1		2	Seedlings_full plate	23.1536		54.6817
LAZY6	Col FRL 3	1	Seedlings_full plate	30.5948	30.8401	52.1243	44.3311		DRO2	Col WL 1	3	Seedlings_full plate	27.7364	27.7184	73.1625	74.4229		DRO2		2	Seedlings_full plate	27.9464		67.3542			LAZY1	pifQ BL 3	3	Seedlings_full plate	23.6894	23.6876	37.1749	37.7566
LAZY6		2	Seedlings_full plate	30.9817		39.902			DRO2		1	Seedlings_full plate	27.6332		79.9984			DRO2	Ler RL 1	1	Seedlings_full plate	28.7651	28.8485	35.0077	32.8223		LAZY1		1	Seedlings_full plate	23.9739		30.2867
LAZY6		3	Seedlings_full plate	30.9436		40.9671			DRO2		2	Seedlings_full plate	27.7856		70.1076			DRO2		2	Seedlings_full plate	28.9319		30.6369			LAZY1		2	Seedlings_full plate	23.3994		45.8081
LAZY6	Col FRL 4	1	Seedlings_full plate	30.3976	30.0312	59.731	78.199		DRO2	Col WL 2	3	Seedlings_full plate	27.5679	27.8279	84.645	68.4822		DRO2	Ler RL 2	1	Seedlings_full plate	28.0449	28.0765	62.2559	60.7185		LAZY1	pifQ BL 4	3	Seedlings_full plate	22.6804	22.8198	76.8893	70.0204
LAZY6		2	Seedlings_full plate	29.9263		82.7076			DRO2		1	Seedlings_full plate	27.9702		59.7598			DRO2		2	Seedlings_full plate	28.1082		59.1811			LAZY1		1	Seedlings_full plate	22.7279		74.3006
LAZY6		3	Seedlings_full plate	29.7697		92.1585			DRO2		2	Seedlings_full plate	27.9456		61.0418			DRO2	Ler RL 3	1	Seedlings_full plate	Undetermined		0			LAZY1		2	Seedlings_full plate	23.0511		58.8713
									DRO2	Col WL 3	3	Seedlings_full plate	28.246	28.0614	47.0676	55.5719		DRO2		2	Seedlings_full plate	Undetermined		0			LAZY1	cop1-6 BL 1	3	Seedlings_full plate	23.3779	24.2669	46.5234	28.5296
									DRO2		1	Seedlings_full plate	27.9864		58.9248			DRO2	Ler RL 4	1	Seedlings_full plate	28.8474	28.8989	32.7786	31.483		LAZY1		1	Seedlings_full plate	24.1049		27.5604
									DRO2		2	Seedlings_full plate	27.9517		60.7234			DRO2		2	Seedlings_full plate	28.9504		30.1874			LAZY1		2	Seedlings_full plate	25.3178		11.505
									DRO2	Col WL 4	3	Seedlings_full plate	27.8126	27.9793	68.4882	59.6241		DRO2	phyAB RL 1	1	Seedlings_full plate	28.6795	28.7144	37.4851	36.4697		LAZY1	cop1-6 BL 2	3	Seedlings_full plate	23.5868	23.5834	40.0251	41.2236
									DRO2		1	Seedlings_full plate	28.0988		53.4631			DRO2		2	Seedlings_full plate	28.7492		35.4542			LAZY1		1	Seedlings_full plate	23.9783		30.1915
									DRO2		2	Seedlings_full plate	28.0264		56.921			DRO2	phyAB RL 2	1	Seedlings_full plate	29.0676	28.9299	27.4882	30.8719		LAZY1		2	Seedlings_full plate	23.1851		53.4541
									DRO2	cry12 WL 1	3	Seedlings_full plate	28.4388	28.1238	39.8336	53.3159		DRO2		2	Seedlings_full plate	28.7922		34.2555			LAZY1	cop1-6 BL 3	3	Seedlings_full plate	22.9871	23.2176	61.6507	52.5982
									DRO2		1	Seedlings_full plate	27.8997		63.5167			DRO2	phyAB RL 3	1	Seedlings_full plate	28.9468	28.9599	30.2755	29.9617		LAZY1		1	Seedlings_full plate	23.2982		49.2728
									DRO2		2	Seedlings_full plate	28.033		56.5974			DRO2		2	Seedlings_full plate	28.973		29.648			LAZY1		2	Seedlings_full plate	23.3676		46.8712
									DRO2	cry12 WL 2	3	Seedlings_full plate	27.9589	28.1004	60.3428	53.5944		DRO2	phyAB RL 4	1	Seedlings_full plate	28.7936	28.7693	34.2179	34.8965		LAZY1	cop1-6 BL 4	3	Seedlings_full plate	23.4921	23.4392	42.8503	45.5263
									DRO2		1	Seedlings_full plate	28.1639		50.5331			DRO2		2	Seedlings_full plate	28.745		35.575			LAZY1		1	Seedlings_full plate	23.0575		58.5986
									DRO2		2	Seedlings_full plate	28.1783		49.9074			DRO2	phyABDE RL 1	1	Seedlings_full plate	28.048	27.9798	62.0997	65.6749		LAZY1		2	Seedlings_full plate	23.7679		35.1299
									DRO2	cry12 WL 4	3	Seedlings_full plate	28.6574	28.6344	32.967	33.6336		DRO2		2	Seedlings_full plate	27.9116		69.2501			LAZY1	hhl BL 1	3	Seedlings_full plate	23.1251	23.1358	45.6996	45.4135
									DRO2		1	Seedlings_full plate	28.6313		33.7198			DRO2	phyABDE RL 2	1	Seedlings_full plate	28.1734	28.315	56.1757	50.4863		LAZY1		1	Seedlings_full plate	23.2139		43.1004
									DRO2		2	Seedlings_full plate	28.6145		34.214			DRO2		2	Seedlings_full plate	28.4566		44.7969			LAZY1		2	Seedlings_full plate	23.0684		47.4405
									DRO2	phot12 WL 1	3	Seedlings_full plate	28.3935	28.3721	41.4281	42.215		DRO2	phyABDE RL 3	1	Seedlings_full plate	27.6032	27.7703	88.6088	78.2243		LAZY1	hhl BL 2	3	Seedlings_full plate	22.3618	22.588	75.5808	65.4863
									DRO2		1	Seedlings_full plate	28.3319		43.6943			DRO2		2	Seedlings_full plate	27.9374		67.8398			LAZY1		1	Seedlings_full plate	22.6939		60.7231
									DRO2		2	Seedlings_full plate	28.3908		41.5227			DRO2	phyABDE RL 4	1	Seedlings_full plate	28.0717	28.064	60.9352	61.3106		LAZY1		2	Seedlings_full plate	22.7081		60.1549
									DRO2	phot12 WL 2	3	Seedlings_full plate	27.9664	28.0122	59.9534	57.7807		DRO2		2	Seedlings_full plate	28.0564		61.6861			LAZY1	hhl BL 3	3	Seedlings_full plate	22.8119	22.6761	56.1777	61.5632
									DRO2		1	Seedlings_full plate	28.1325		51.9242			LAZY6	Ler WL 1	1	Seedlings_full plate	29.4622	29.6822	85.7398	74.1459		LAZY1		1	Seedlings_full plate	22.6306		63.308
									DRO2		2	Seedlings_full plate	27.9377		61.4647			LAZY6		2	Seedlings_full plate	30.2784		34.7868			LAZY1		2	Seedlings_full plate	22.5859		65.204
									DRO2	phot12 WL 3	3	Seedlings_full plate	28.5806	28.5214	35.234	37.1873		LAZY6		3	Seedlings_full plate	29.3059		101.911			LAZY1	hhl BL 4	3	Seedlings_full plate	22.9945	23.1092	49.8079	46.2529
									DRO2		1	Seedlings_full plate	28.583		35.161			LAZY6	Ler WL 2	1	Seedlings_full plate	29.1818	29.4746	116.904	87.795		LAZY1		1	Seedlings_full plate	23.1965		43.5971
									DRO2		2	Seedlings_full plate	28.4008		41.167			LAZY6		2	Seedlings_full plate	29.449		87.0043			LAZY1		2	Seedlings_full plate	23.1366		45.3536
									DRO2	phot12 WL 4	3	Seedlings_full plate	28.0488	28.0393	55.8279	56.4152		LAZY6		3	Seedlings_full plate	29.7931		59.4763			LAZY1	Col RL 1	3	Seedlings_full plate	22.448	22.3128	96.7575	108.868
									DRO2		1	Seedlings_full plate	27.9404		61.3192			LAZY6	Ler WL 3	1	Seedlings_full plate	29.3552	29.5381	96.5077	84.1772		LAZY1		1	Seedlings_full plate	22.1639		122.734
									DRO2		2	Seedlings_full plate	28.1287		52.0983			LAZY6		2	Seedlings_full plate	29.239		109.74			LAZY1		2	Seedlings_full plate	22.3265		107.114
									DRO2	Col BL 1	3	Seedlings_full plate	28.4254	27.993	40.2995	60.5872		LAZY6		3	Seedlings_full plate	30.02		46.2839			LAZY1	Col RL 2	3	Seedlings_full plate	22.6755	22.4148	79.9715	100.957
									DRO2		1	Seedlings_full plate	27.721		74.1397			LAZY6	Ler WL 4	1	Seedlings_full plate	29.2658	29.176	106.535	123.218		LAZY1		1	Seedlings_full plate	22.1712		121.994
									DRO2		2	Seedlings_full plate	27.8325		67.3224			LAZY6		2	Seedlings_full plate	29.4534		86.5854			LAZY1		2	Seedlings_full plate	22.3978		100.906
									DRO2	Col BL 2	3	Seedlings_full plate	27.9158	27.9064	62.6408	63.2964		LAZY6		3	Seedlings_full plate	28.8089		176.532			LAZY1	Col RL 3	1	Seedlings_full plate	22.1617	22.2759	122.959	112.087
									DRO2		1	Seedlings_full plate	27.8055		68.9157			LAZY6	phyAB WL 1	1	Seedlings_full plate	28.3277	28.3783	300.476	285.161		LAZY1		2	Seedlings_full plate	22.3891		101.648
									DRO2		2	Seedlings_full plate	27.9981		58.3328			LAZY6		2	Seedlings_full plate	28.3191		303.357			LAZY1		3	Seedlings_full plate	22.2769		111.656
									DRO2	Col BL 3	1	Seedlings_full plate	27.9011	27.8338	63.4414	67.3496		LAZY6		3	Seedlings_full plate	28.4881		251.65			LAZY1	Col RL 4	1	Seedlings_full plate	21.8621	21.8831	158.017	158.794
									DRO2		2	Seedlings_full plate	27.8544		66.0593			LAZY6	phyAB WL 2	1	Seedlings_full plate	29.4686	29.5595	85.1431	77.2136		LAZY1		2	Seedlings_full plate	21.582		199.79
									DRO2		3	Seedlings_full plate	27.7461		72.5482			LAZY6		2	Seedlings_full plate	29.6273		71.4381			LAZY1		3	Seedlings_full plate	22.2051		118.576
									DRO2	Col BL 4	1	Seedlings_full plate	27.9551	27.9369	60.5456	61.5616		LAZY6		3	Seedlings_full plate	29.5826		75.0595			LAZY1	pifQ RL 1	1	Seedlings_full plate	22.4109	22.5565	99.8045	90.6134
									DRO2		2	Seedlings_full plate	27.8682		65.2738			LAZY6	phyAB WL 3	1	Seedlings_full plate	29.5477	29.3688	78.0141	96.033		LAZY1		2	Seedlings_full plate	22.943		63.9223
									DRO2		3	Seedlings_full plate	27.9876		58.8654			LAZY6		2	Seedlings_full plate	29.3186		100.492			LAZY1		3	Seedlings_full plate	22.3154		108.113
									DRO2	cry12 BL 1	1	Seedlings_full plate	27.9659	27.8287	59.9798	67.8213		LAZY6		3	Seedlings_full plate	29.2402		109.593			LAZY1	pifQ RL 2	1	Seedlings_full plate	22.1033	22.4611	129.127	98.1812
									DRO2		2	Seedlings_full plate	27.7094		74.8883			LAZY6	phyAB WL 4	1	Seedlings_full plate	29.8013	29.9207	58.9426	51.8882		LAZY1		2	Seedlings_full plate	22.7449		75.4552
									DRO2		3	Seedlings_full plate	27.8108		68.5957			LAZY6		2	Seedlings_full plate	29.9711		48.8554			LAZY1		3	Seedlings_full plate	22.5349		89.9611
									DRO2	cry12 BL 3	1	Seedlings_full plate	27.1716	27.2272	119.283	113.777		LAZY6		3	Seedlings_full plate	29.9896		47.8667			LAZY1	pifQ RL 3	1	Seedlings_full plate	22.135	22.3754	125.746	104.169
									DRO2		2	Seedlings_full plate	27.29		107.667			LAZY6	phyABDE WL 1	1	Seedlings_full plate	27.2879	27.5636	948.322	733.256		LAZY1		2	Seedlings_full plate	22.3839		102.092
									DRO2		3	Seedlings_full plate	27.2201		114.381			LAZY6		2	Seedlings_full plate	27.9633		449.522			LAZY1		3	Seedlings_full plate	22.6073		84.6709
									DRO2	cry12 BL 4	1	Seedlings_full plate	27.8579	27.7853	65.857	70.3666		LAZY6		3	Seedlings_full plate	27.4396		801.925			LAZY1	pifQ RL 4	1	Seedlings_full plate	22.2683	22.4338	112.462	98.3887
									DRO2		2	Seedlings_full plate	27.8452		66.5867			LAZY6	phyABDE WL 2	1	Seedlings_full plate	26.5709	27.2486	2094.79	1172.11		LAZY1		2	Seedlings_full plate	22.5189		91.1799
									DRO2		3	Seedlings_full plate	27.6527		78.6562			LAZY6		2	Seedlings_full plate	27.3209		914.38			LAZY1		3	Seedlings_full plate	22.5144		91.5239
									DRO2	phot12 BL 1	1	Seedlings_full plate	28.1681	28.2368	50.3487	47.4856		LAZY6		3	Seedlings_full plate	27.8541		507.17			LAZY1	cop1-4 RL 1	1	Seedlings_full plate	23.8079	23.4647	30.9858	43.2962
									DRO2		2	Seedlings_full plate	28.2608		46.4675			LAZY6	phyABDE WL 3	1	Seedlings_full plate	27.8519	28.112	508.425	397.006		LAZY1		2	Seedlings_full plate	23.6174		36.345
									DRO2		3	Seedlings_full plate	28.2816		45.6407			LAZY6		2	Seedlings_full plate	28.4748		255.388			LAZY1		3	Seedlings_full plate	22.9688		62.5579
									DRO2	phot12 BL 2	1	Seedlings_full plate	28.1526	28.4263	51.0319	40.8549		LAZY6		3	Seedlings_full plate	28.0093		427.206			LAZY1	cop1-4 RL 2	1	Seedlings_full plate	23.7406	23.84	32.7819	30.2836
									DRO2		2	Seedlings_full plate	28.5663		35.6708			LAZY6	phyABDE WL 4	1	Seedlings_full plate	27.702	27.9049	600.021	486.419		LAZY1		2	Seedlings_full plate	23.988		26.6478
									DRO2		3	Seedlings_full plate	28.5602		35.8619			LAZY6		2	Seedlings_full plate	28.0666		400.99			LAZY1		3	Seedlings_full plate	23.7912		31.421
									DRO2	phot12 BL 3	1	Seedlings_full plate	27.1007	27.5028	126.829	94.4484		LAZY6		3	Seedlings_full plate	27.9459		458.245			LAZY1	cop1-4 RL 3	1	Seedlings_full plate	23.4863	23.4539	40.5591	41.6836
									DRO2		2	Seedlings_full plate	27.3783		99.7446			LAZY6	Ler RL 1	1	Seedlings_full plate	30.861	31.6074	18.2689	9.75613		LAZY1		2	Seedlings_full plate	23.4343		42.367
									DRO2		3	Seedlings_full plate	28.0294		56.7716			LAZY6		2	Seedlings_full plate	32.2281		4.03133			LAZY1		3	Seedlings_full plate	23.4411		42.1247
									DRO2	phot12 BL 4	1	Seedlings_full plate	28.0076	28.2466	57.8552	47.5675		LAZY6		3	Seedlings_full plate	31.733		6.96819			LAZY1	cop1-4 RL 4	1	Seedlings_full plate	23.8915	23.9407	28.8919	28.6616
									DRO2		2	Seedlings_full plate	28.3539		42.8694			LAZY6	Ler RL 2	1	Seedlings_full plate	30.7336	30.5927	21.0316	25.2419		LAZY1		2	Seedlings_full plate	24.3453		19.7579
									DRO2		3	Seedlings_full plate	28.3782		41.978			LAZY6		2	Seedlings_full plate	30.741		20.8607			LAZY1		3	Seedlings_full plate	23.5853		37.3349
									LAZY6	Col WL 1	1	Seedlings_full plate	28.5461	28.7478	1354	1030.3		LAZY6		3	Seedlings_full plate	30.3035		33.8333			LAZY1	cop1-6 RL 1	1	Seedlings_full plate	23.3579	23.2833	45.1629	48.6542
									LAZY6		2	Seedlings_full plate	28.7341		1017.93			LAZY6	Ler RL 3	1	Seedlings_full plate	Undetermined	35.3823	0	0.04113		LAZY1		2	Seedlings_full plate	23.0318		59.3453
									LAZY6		3	Seedlings_full plate	28.9632		718.955			LAZY6		2	Seedlings_full plate	Undetermined		0			LAZY1		3	Seedlings_full plate	23.4603		41.4545
									LAZY6	Col WL 2	1	Seedlings_full plate	29.5265	29.6508	305.731	257.661		LAZY6		3	Seedlings_full plate	35.3823		0.12339			LAZY1	cop1-6 RL 2	1	Seedlings_full plate	23.6814	23.3301	34.4487	47.2155
									LAZY6		2	Seedlings_full plate	29.7752		209.59			LAZY6	Ler RL 4	1	Seedlings_full plate	31.4518	31.5656	9.5086	10.2911		LAZY1		2	Seedlings_full plate	23.2045		51.3557
									LAZY6		3	Seedlings_full plate	Undetermined					LAZY6		2	Seedlings_full plate	30.8794		17.9012			LAZY1		3	Seedlings_full plate	23.1044		55.8421
									LAZY6	Col WL 3	1	Seedlings_full plate	30.1437	30.278	119.789	100.936		LAZY6		3	Seedlings_full plate	32.3655		3.46339			LAZY1	cop1-6 RL 3	1	Seedlings_full plate	22.9771	22.8889	62.1242	67.0274
									LAZY6		2	Seedlings_full plate	30.524		67.261			LAZY6	phyAB RL 1	1	Seedlings_full plate	26.7949	26.7789	1635.34	1666.8		LAZY1		2	Seedlings_full plate	22.7887		72.7391
									LAZY6		3	Seedlings_full plate	30.1663		115.758			LAZY6		2	Seedlings_full plate	26.8271		1578.15			LAZY1		3	Seedlings_full plate	22.9009		66.2188
									LAZY6	Col WL 4	1	Seedlings_full plate	30.7446	30.4407	48.1222	84.5776		LAZY6		3	Seedlings_full plate	26.7147		1786.92			LAZY1	cop1-6 RL 4	1	Seedlings_full plate	23.1525	23.3289	53.6411	46.7292
									LAZY6		2	Seedlings_full plate	30.1369		121.033			LAZY6	phyAB RL 2	1	Seedlings_full plate	27.2672	27.3875	970.336	855.529		LAZY1		2	Seedlings_full plate	23.5565		38.2439
									LAZY6		3	Seedlings_full plate	Undetermined					LAZY6		2	Seedlings_full plate	27.5302		725.503			LAZY1		3	Seedlings_full plate	23.2777		48.3025
									LAZY6	cry12 WL 1	1	Seedlings_full plate	34.195	32.7383	0.255681	5.14339		LAZY6		3	Seedlings_full plate	27.3651		870.749			LAZY1	hy5 hfr1 laf1 RL 1	1	Seedlings_full plate	21.9511	22.0598	403.165	375.985
									LAZY6		2	Seedlings_full plate	32.2658		4.78105			LAZY6	phyAB RL 3	1	Seedlings_full plate	27.3661	27.2468	869.818	1031.47		LAZY1		2	Seedlings_full plate	21.9721		397.43
									LAZY6		3	Seedlings_full plate	31.7542		10.3934			LAZY6		2	Seedlings_full plate	27.47		775.479			LAZY1		3	Seedlings_full plate	22.2564		327.359
									LAZY6	cry12 WL 2	1	Seedlings_full plate	32.1415	32.6715	5.77333	3.1079		LAZY6		3	Seedlings_full plate	26.9043		1449.1			LAZY1	hy5 hfr1 laf1 RL 2	1	Seedlings_full plate	22.1152	22.1304	360.452	356.782
									LAZY6		2	Seedlings_full plate	33.091		1.36608			LAZY6	phyAB RL 4	1	Seedlings_full plate	27.3431	27.1288	892.18	1370.34		LAZY1		2	Seedlings_full plate	22.113		360.996
									LAZY6		3	Seedlings_full plate	32.7818		2.1843			LAZY6		2	Seedlings_full plate	27.6657		624.619			LAZY1		3	Seedlings_full plate	22.163		348.898
									LAZY6	cry12 WL 3	1	Seedlings_full plate	31.3543	31.7826	19.0725	11.1605		LAZY6		3	Seedlings_full plate	26.3775		2594.21			LAZY1	hy5 hfr1 laf1 RL 3	1	Seedlings_full plate	22.2311	21.9627	333.058	403.378
									LAZY6		2	Seedlings_full plate	31.9585		7.6216			LAZY6	phyABDE RL 1	1	Seedlings_full plate	26.4673	26.3339	2348.9	2746.45		LAZY1		2	Seedlings_full plate	21.8724		425.399
									LAZY6		3	Seedlings_full plate	32.0349		6.78745			LAZY6		2	Seedlings_full plate	26.1774		3236.17			LAZY1		3	Seedlings_full plate	21.7845		451.677
									LAZY6	cry12 WL 4	1	Seedlings_full plate	32.2532	32.0234	4.87272	7.495		LAZY6		3	Seedlings_full plate	26.3568		2654.28			LAZY1	hy5 hfr1 laf1 RL 4	1	Seedlings_full plate	21.7899	22.4893	450.035	297.1
									LAZY6		2	Seedlings_full plate	32.1551		5.6556			LAZY6	phyABDE RL 2	1	Seedlings_full plate	26.9304	27.0261	1407.95	1290.67		LAZY1		2	Seedlings_full plate	22.7265		237.547
									LAZY6		3	Seedlings_full plate	31.6619		11.9567			LAZY6		2	Seedlings_full plate	27.2778		958.97			LAZY1		3	Seedlings_full plate	22.9517		203.719
									LAZY6	phot12 WL 1	1	Seedlings_full plate	30.6942	30.3787	51.9476	99.4082		LAZY6		3	Seedlings_full plate	26.87		1505.08			DRO1	Col WL 1	1	Seedlings_full plate	24.8289	24.562	54.5733	69.7763
									LAZY6		2	Seedlings_full plate	29.8578		184.896			LAZY6	phyABDE RL 3	1	Seedlings_full plate	26.1117	26.7822	3479.97	1926.84		DRO1		2	Seedlings_full plate	24.3818		80.5172
									LAZY6		3	Seedlings_full plate	30.5842		61.3806			LAZY6		2	Seedlings_full plate	27.0298		1261.42			DRO1		3	Seedlings_full plate	24.4752		74.2385
									LAZY6	phot12 WL 2	1	Seedlings_full plate	29.8266	29.96	193.858	161.376		LAZY6		3	Seedlings_full plate	27.2052		1039.11			DRO1	Col WL 2	1	Seedlings_full plate	24.35	24.4403	82.7767	76.7316
									LAZY6		2	Seedlings_full plate	29.9151		169.495			LAZY6	phyABDE RL 4	1	Seedlings_full plate	26.7956	26.7283	1634.12	1765.46		DRO1		2	Seedlings_full plate	24.4168		78.103
									LAZY6		3	Seedlings_full plate	30.1383		120.775			LAZY6		2	Seedlings_full plate	26.7546		1709.92			DRO1		3	Seedlings_full plate	24.554		69.3152
									LAZY6	phot12 WL 3	1	Seedlings_full plate	30.5433	30.8133	65.3115	45.4874		LAZY6		3	Seedlings_full plate	26.6346		1952.34			DRO1	Col WL 3	1	Seedlings_full plate	24.3394	24.6521	83.5483	65.0532
									LAZY6		2	Seedlings_full plate	30.869		39.8386												DRO1		2	Seedlings_full plate	24.9187		50.4727
									LAZY6		3	Seedlings_full plate	31.0277		31.3121												DRO1		3	Seedlings_full plate	24.6983		61.1386
									LAZY6	phot12 WL 4	1	Seedlings_full plate	30.3597	30.5042	86.3129	70.2014											DRO1	Col WL 4	1	Seedlings_full plate	24.6846	24.8241	61.8701	55.321
									LAZY6		2	Seedlings_full plate	30.5985		60.0684												DRO1		2	Seedlings_full plate	25.0489		45.0658
									LAZY6		3	Seedlings_full plate	30.5544		64.223												DRO1		3	Seedlings_full plate	24.7387		59.0272
									LAZY6	Col BL 1	1	Seedlings_full plate	27.6368	27.7424	5383.27	4649.61											DRO1	pifQ WL 1	1	Seedlings_full plate	24.2187	24.2029	92.7934	94.405
									LAZY6		2	Seedlings_full plate	27.6943		4933.36												DRO1		2	Seedlings_full plate	24.3112		85.6239
									LAZY6		3	Seedlings_full plate	27.896		3632.22												DRO1		3	Seedlings_full plate	24.0789		104.798
									LAZY6	Col BL 2	1	Seedlings_full plate	27.6775	28.0358	5061.15	3181.06											DRO1	pifQ WL 2	1	Seedlings_full plate	24.2408	24.311	91.0246	85.8081
									LAZY6		2	Seedlings_full plate	28.247		2132.21												DRO1		2	Seedlings_full plate	24.2789		88.0627
									LAZY6		3	Seedlings_full plate	28.183		2349.83												DRO1		3	Seedlings_full plate	24.4134		78.3369
									LAZY6	Col BL 3	1	Seedlings_full plate	28.0073	28.151	3067.77	2568.39											DRO1	pifQ WL 3	1	Seedlings_full plate	24.1045	24.1533	102.488	98.2865
									LAZY6		2	Seedlings_full plate	28.4271		1622.14												DRO1		2	Seedlings_full plate	24.1531		98.2461
									LAZY6		3	Seedlings_full plate	28.0187		3015.27												DRO1		3	Seedlings_full plate	24.2023		94.1258
									LAZY6	Col BL 4	1	Seedlings_full plate	27.4429	27.4682	7226.28	8466.89											DRO1	pifQ WL 4	1	Seedlings_full plate	24.2918	24.0512	87.076	108.641
									LAZY6		2	Seedlings_full plate	28.004		3083.11												DRO1		2	Seedlings_full plate	24.0008		112.161
									LAZY6		3	Seedlings_full plate	26.9577		15091.3												DRO1		3	Seedlings_full plate	23.8609		126.684
									LAZY6	cry12 BL 1	1	Seedlings_full plate	28.2793	28.2501	2030.15	2132.36											DRO1	cop1-6 WL 1	1	Seedlings_full plate	24.9084	24.9119	50.9246	50.7784
									LAZY6		2	Seedlings_full plate	28.3103		1936.71												DRO1		2	Seedlings_full plate	24.8936		51.584
									LAZY6		3	Seedlings_full plate	28.1608		2430.2												DRO1		3	Seedlings_full plate	24.9335		49.8266
									LAZY6	cry12 BL 2	1	Seedlings_full plate	Undetermined	28.9126		788.039											DRO1	cop1-6 WL 2	1	Seedlings_full plate	25.3632	25.1683	34.2835	40.9334
									LAZY6		2	Seedlings_full plate	29.0269		652.619												DRO1		2	Seedlings_full plate	25.1231		42.2501
									LAZY6		3	Seedlings_full plate	28.7982		923.459												DRO1		3	Seedlings_full plate	25.0187		46.2667
									LAZY6	cry12 BL 3	1	Seedlings_full plate	28.9673	29.3904	714.415	422.177											DRO1	cop1-6 WL 3	1	Seedlings_full plate	24.9901	24.9294	47.4322	50.0526
									LAZY6		2	Seedlings_full plate	29.7064		232.655												DRO1		2	Seedlings_full plate	24.8656		52.8558
									LAZY6		3	Seedlings_full plate	29.4975		319.46												DRO1		3	Seedlings_full plate	24.9325		49.8698
									LAZY6	cry12 BL 4	1	Seedlings_full plate	29.4906	29.725	322.854	240.653											DRO1	cop1-6 WL 4	1	Seedlings_full plate	25.2807	25.0355	36.8349	46.096
									LAZY6		2	Seedlings_full plate	Undetermined														DRO1		2	Seedlings_full plate	24.9121		50.7625
									LAZY6		3	Seedlings_full plate	29.9595		158.452												DRO1		3	Seedlings_full plate	24.9137		50.6905
									LAZY6	phot12 BL 1	1	Seedlings_full plate	29.9373	28.9249	163.866	1326.17											DRO1	hhl WL 1	1	Seedlings_full plate	26.5578	26.36	12.1266	14.5166
									LAZY6		2	Seedlings_full plate	28.0499		2875.77												DRO1		2	Seedlings_full plate	26.215		16.3402
									LAZY6		3	Seedlings_full plate	28.7873		938.866												DRO1		3	Seedlings_full plate	26.3071		15.083
									LAZY6	phot12 BL 2	1	Seedlings_full plate	29.0548	28.8473	625.557	892.531											DRO1	hhl WL 2	1	Seedlings_full plate	25.9467	25.775	20.6361	24.1096
									LAZY6		2	Seedlings_full plate	28.6037		1240.63												DRO1		2	Seedlings_full plate	25.7418		24.664
									LAZY6		3	Seedlings_full plate	28.8835		811.403												DRO1		3	Seedlings_full plate	25.6365		27.0288
									LAZY6	phot12 BL 3	1	Seedlings_full plate	28.3037	28.3501	1956.43	2083.82											DRO1	hhl WL 3	1	Seedlings_full plate	25.8279	25.9292	22.8828	21.3544
									LAZY6		2	Seedlings_full plate	28.803		916.863												DRO1		2	Seedlings_full plate	25.7139		25.2694
									LAZY6		3	Seedlings_full plate	27.9438		3378.18												DRO1		3	Seedlings_full plate	26.2456		15.911
									LAZY6	phot12 BL 4	1	Seedlings_full plate	28.5456	28.3744	1355	1798.33											DRO1	hhl WL 4	1	Seedlings_full plate	26.2091	25.9977	16.4242	20.1699
									LAZY6		2	Seedlings_full plate	28.1981		2296.39												DRO1		2	Seedlings_full plate	26.1128		17.8599
									LAZY6		3	Seedlings_full plate	28.3795		1743.59												DRO1		3	Seedlings_full plate	25.6712		26.2255
																											DRO1	Col BL 1	1	Seedlings_full plate	24.8442	24.7218	53.8502	60.0928
																											DRO1		2	Seedlings_full plate	24.699		61.1014
																											DRO1		3	Seedlings_full plate	24.6222		65.3269
																											DRO1	Col BL 2	1	Seedlings_full plate	24.8383	24.6491	54.1296	64.2356
																											DRO1		2	Seedlings_full plate	24.557		69.1353
																											DRO1		3	Seedlings_full plate	24.5519		69.4417
																											DRO1	Col BL 3	1	Seedlings_full plate	24.3694	24.4279	81.3915	77.54
																											DRO1		2	Seedlings_full plate	24.3732		81.1267
																											DRO1		3	Seedlings_full plate	24.5411		70.1016
																											DRO1	Col BL 4	1	Seedlings_full plate	24.7164	24.6176	60.1847	66.0534
																											DRO1		2	Seedlings_full plate	24.7096		60.5408
																											DRO1		3	Seedlings_full plate	24.4267		77.4347
																											DRO1	pifQ BL 1	1	Seedlings_full plate	24.3982	24.4903	79.3819	73.4202
																											DRO1		2	Seedlings_full plate	24.5797		67.7817
																											DRO1		3	Seedlings_full plate	24.493		73.097
																											DRO1	pifQ BL 2	1	Seedlings_full plate	24.6278	24.6347	65.0085	64.6949
																											DRO1		2	Seedlings_full plate	24.7062		60.7217
																											DRO1		3	Seedlings_full plate	24.5701		68.3544
																											DRO1	pifQ BL 3	1	Seedlings_full plate	24.609	24.7027	66.0769	61.1099
																											DRO1		2	Seedlings_full plate	24.6661		62.8755
																											DRO1		3	Seedlings_full plate	24.833		54.3772
																											DRO1	pifQ BL 4	1	Seedlings_full plate	24.775	24.7324	57.1951	59.3705
																											DRO1		2	Seedlings_full plate	24.7152		60.2471
																											DRO1		3	Seedlings_full plate	24.7072		60.6693
																											DRO1	cop1-6 BL 1	1	Seedlings_full plate	24.4118	24.3878	78.4428	80.1729
																											DRO1		2	Seedlings_full plate	24.3209		84.9007
																											DRO1		3	Seedlings_full plate	24.4306		77.1752
																											DRO1	cop1-6 BL 2	1	Seedlings_full plate	24.9188	25.0012	50.4654	47.0638
																											DRO1		2	Seedlings_full plate	25.0923		43.3956
																											DRO1		3	Seedlings_full plate	24.9926		47.3305
																											DRO1	cop1-6 BL 3	1	Seedlings_full plate	24.3767	24.4412	80.8774	76.5249
																											DRO1		2	Seedlings_full plate	24.4816		73.8263
																											DRO1		3	Seedlings_full plate	24.4654		74.8711
																											DRO1	cop1-6 BL 4	1	Seedlings_full plate	24.638	24.5425	64.4305	70.2289
																											DRO1		2	Seedlings_full plate	24.567		68.5377
																											DRO1		3	Seedlings_full plate	24.4225		77.7186
																											DRO1	hhl BL 2	1	Seedlings_full plate	24.9542	24.8056	48.9357	56.4618
																											DRO1		2	Seedlings_full plate	24.5407		70.1218
																											DRO1		3	Seedlings_full plate	24.922		50.3279
																											DRO1	hhl BL 3	1	Seedlings_full plate	24.5613	24.9154	68.8809	52.0825
																											DRO1		2	Seedlings_full plate	25.2261		38.6286
																											DRO1		3	Seedlings_full plate	24.9589		48.7381
																											DRO1	hhl BL 4	1	Seedlings_full plate	25.7242	25.5276	25.0437	29.9347
																											DRO1		2	Seedlings_full plate	25.3977		33.2698
																											DRO1		3	Seedlings_full plate	25.4609		31.4908
																											DRO1	Col RL 1	1	Seedlings_full plate	25.0505	25.0438	41.3054	41.5656
																											DRO1		2	Seedlings_full plate	25.0371		41.8258
																											DRO1	Col RL 2	1	Seedlings_full plate	25.4138	25.3571	29.374	31.024
																											DRO1		2	Seedlings_full plate	25.3004		32.674
																											DRO1	Col RL 3	1	Seedlings_full plate	25.6069	25.4822	24.5069	27.739
																											DRO1		2	Seedlings_full plate	25.3574		30.9712
																											DRO1	Col RL 4	1	Seedlings_full plate	25.1132	25.1895	38.9461	36.3492
																											DRO1		2	Seedlings_full plate	25.2657		33.7523
																											DRO1	pifQ RL 1	1	Seedlings_full plate	24.9542	25.0982	45.2095	39.857
																											DRO1		2	Seedlings_full plate	25.2423		34.5044
																											DRO1	pifQ RL 2	1	Seedlings_full plate	25.054	25.1876	41.1691	36.6045
																											DRO1		2	Seedlings_full plate	25.3212		32.0399
																											DRO1	pifQ RL 3	1	Seedlings_full plate	24.5171	24.7671	68.1293	55.3743
																											DRO1		2	Seedlings_full plate	25.0171		42.6193
																											DRO1	pifQ RL 4	1	Seedlings_full plate	25.0549	25.0692	41.1333	40.5915
																											DRO1		2	Seedlings_full plate	25.0834		40.0496
																											DRO1	cop1-6 RL 1	1	Seedlings_full plate	25.6613	25.5493	23.2889	26.0126
																											DRO1		2	Seedlings_full plate	25.4372		28.7363
																											DRO1	cop1-6 RL 2	1	Seedlings_full plate	25.3874	25.3082	30.1115	32.5232
																											DRO1		2	Seedlings_full plate	25.229		34.935
																											DRO1	cop1-6 RL 3	1	Seedlings_full plate	25.4721	25.3484	27.8124	31.4436
																											DRO1		2	Seedlings_full plate	25.2248		35.0748
																											DRO1	cop1-6 RL 4	1	Seedlings_full plate	25.2945	25.2177	32.8544	35.3992
																											DRO1		2	Seedlings_full plate	25.141		37.9441
																											DRO1	hy5 hfr1 laf1 RL 1	1	Seedlings_full plate	26.6576	26.6037	14.7009	15.4107
																											DRO1		2	Seedlings_full plate	26.5498		16.1205
																											DRO1	hy5 hfr1 laf1 RL 2	1	Seedlings_full plate	26.5603	26.4579	15.9763	17.5054
																											DRO1		2	Seedlings_full plate	26.3555		19.0346
																											DRO1	hy5 hfr1 laf1 RL 3	1	Seedlings_full plate	26.6217	26.6455	15.1595	14.8569
																											DRO1		2	Seedlings_full plate	26.6694		14.5544
																											DRO1	hy5 hfr1 laf1 RL 4	1	Seedlings_full plate	26.1771	26.3354	22.1714	19.5427
																											DRO1		2	Seedlings_full plate	26.4936		16.914
																											DRO2	Col WL 1	1	Seedlings_full plate	27.7364	27.7184	73.1625	74.4229
																											DRO2		2	Seedlings_full plate	27.6332		79.9984
																											DRO2		3	Seedlings_full plate	27.7856		70.1076
																											DRO2	Col WL 2	1	Seedlings_full plate	27.5679	27.8279	84.645	68.4822
																											DRO2		2	Seedlings_full plate	27.9702		59.7598
																											DRO2		3	Seedlings_full plate	27.9456		61.0418
																											DRO2	Col WL 3	1	Seedlings_full plate	28.246	28.0614	47.0676	55.5719
																											DRO2		2	Seedlings_full plate	27.9864		58.9248
																											DRO2		3	Seedlings_full plate	27.9517		60.7234
																											DRO2	Col WL 4	1	Seedlings_full plate	27.8126	27.9793	68.4882	59.6241
																											DRO2		2	Seedlings_full plate	28.0988		53.4631
																											DRO2		3	Seedlings_full plate	28.0264		56.921
																											DRO2	pifQ WL 1	1	Seedlings_full plate	28.2201	28.0297	48.1353	57.1416
																											DRO2		2	Seedlings_full plate	27.9127		62.809
																											DRO2		3	Seedlings_full plate	27.9563		60.4805
																											DRO2	pifQ WL 2	1	Seedlings_full plate	27.8077	27.8171	68.7825	68.3093
																											DRO2		2	Seedlings_full plate	27.7521		72.1727
																											DRO2		3	Seedlings_full plate	27.8914		63.9728
																											DRO2	pifQ WL 3	1	Seedlings_full plate	27.9307	27.7958	61.8341	69.7558
																											DRO2		2	Seedlings_full plate	27.6888		76.2346
																											DRO2		3	Seedlings_full plate	27.7678		71.1985
																											DRO2	pifQ WL 4	1	Seedlings_full plate	27.4633	27.56	92.6714	85.4493
																											DRO2		2	Seedlings_full plate	27.5495		86.0096
																											DRO2		3	Seedlings_full plate	27.6673		77.6669
																											DRO2	cop1-6 WL 1	1	Seedlings_full plate	28.6788	28.6872	32.3619	32.1512
																											DRO2		2	Seedlings_full plate	28.6368		33.5607
																											DRO2		3	Seedlings_full plate	28.7461		30.5311
																											DRO2	cop1-6 WL 2	1	Seedlings_full plate	28.4894	28.4664	38.1263	38.9989
																											DRO2		2	Seedlings_full plate	28.5575		35.9456
																											DRO2		3	Seedlings_full plate	28.3524		42.9249
																											DRO2	cop1-6 WL 3	1	Seedlings_full plate	28.6331	28.5629	33.6681	35.8464
																											DRO2		2	Seedlings_full plate	28.4639		38.9766
																											DRO2		3	Seedlings_full plate	28.5918		34.8945
																											DRO2	cop1-6 WL 4	1	Seedlings_full plate	29.1414	28.9323	21.6854	26.2482
																											DRO2		2	Seedlings_full plate	28.9157		26.3634
																											DRO2		3	Seedlings_full plate	28.7399		30.6959
																											DRO2	hhl WL 1	1	Seedlings_full plate	28.0032	28.0162	58.075	57.477
																											DRO2		2	Seedlings_full plate	27.9643		60.0608
																											DRO2		3	Seedlings_full plate	28.081		54.2951
																											DRO2	hhl WL 2	1	Seedlings_full plate	28.3442	28.3692	43.234	42.3141
																											DRO2		2	Seedlings_full plate	28.3715		42.223
																											DRO2		3	Seedlings_full plate	28.3919		41.4853
																											DRO2	hhl WL 3	1	Seedlings_full plate	28.3406	28.2686	43.3662	46.3549
																											DRO2		2	Seedlings_full plate	28.1187		52.5509
																											DRO2		3	Seedlings_full plate	28.3465		43.1477
																											DRO2	hhl WL 4	1	Seedlings_full plate	27.9998	28.0677	58.2463	54.9808
																											DRO2		2	Seedlings_full plate	28.1316		51.9648
																											DRO2		3	Seedlings_full plate	28.0717		54.7313
																											DRO2	Col BL 1	1	Seedlings_full plate	28.4254	27.993	40.2995	60.5872
																											DRO2		2	Seedlings_full plate	27.721		74.1397
																											DRO2		3	Seedlings_full plate	27.8325		67.3224
																											DRO2	Col BL 2	1	Seedlings_full plate	27.9158	27.9064	62.6408	63.2964
																											DRO2		2	Seedlings_full plate	27.8055		68.9157
																											DRO2		3	Seedlings_full plate	27.9981		58.3328
																											DRO2	Col BL 3	1	Seedlings_full plate	27.9011	27.8338	63.4414	67.3496
																											DRO2		2	Seedlings_full plate	27.8544		66.0593
																											DRO2		3	Seedlings_full plate	27.7461		72.5482
																											DRO2	Col BL 4	1	Seedlings_full plate	27.9551	27.9369	60.5456	61.5616
																											DRO2		2	Seedlings_full plate	27.8682		65.2738
																											DRO2		3	Seedlings_full plate	27.9876		58.8654
																											DRO2	pifQ BL 1	1	Seedlings_full plate	27.836	27.9835	67.1164	59.3239
																											DRO2		2	Seedlings_full plate	28.0751		54.5707
																											DRO2		3	Seedlings_full plate	28.0394		56.2846
																											DRO2	pifQ BL 2	1	Seedlings_full plate	28.0958	28.1568	53.6018	50.8983
																											DRO2		2	Seedlings_full plate	28.2239		47.9753
																											DRO2		3	Seedlings_full plate	28.1506		51.1178
																											DRO2	pifQ BL 3	1	Seedlings_full plate	28.1801	28.2908	49.8304	45.3951
																											DRO2		2	Seedlings_full plate	28.3817		41.8503
																											DRO2		3	Seedlings_full plate	28.3107		44.5046
																											DRO2	pifQ BL 4	1	Seedlings_full plate	27.637	27.944	79.7346	62.33
																											DRO2		2	Seedlings_full plate	28.1693		50.2971
																											DRO2		3	Seedlings_full plate	28.0256		56.9582
																											DRO2	cop1-6 BL 1	1	Seedlings_full plate	28.1729	28.2279	50.1433	47.8386
																											DRO2		2	Seedlings_full plate	28.2635		46.3609
																											DRO2		3	Seedlings_full plate	28.2474		47.0115
																											DRO2	cop1-6 BL 2	1	Seedlings_full plate	28.5224	28.7092	37.0537	31.7443
																											DRO2		2	Seedlings_full plate	28.7648		30.0417
																											DRO2		3	Seedlings_full plate	28.8404		28.1376
																											DRO2	cop1-6 BL 3	1	Seedlings_full plate	28.7438	28.6143	30.5906	34.3311
																											DRO2		2	Seedlings_full plate	28.5233		37.0248
																											DRO2		3	Seedlings_full plate	28.5759		35.378
																											DRO2	cop1-6 BL 4	1	Seedlings_full plate	28.2879	28.2719	45.3916	46.0669
																											DRO2		2	Seedlings_full plate	28.3224		44.0559
																											DRO2		3	Seedlings_full plate	28.2053		48.7534
																											DRO2	hhl BL 2	1	Seedlings_full plate	27.6691	27.5869	77.5477	83.3797
																											DRO2		2	Seedlings_full plate	27.528		87.6183
																											DRO2		3	Seedlings_full plate	27.5635		84.9729
																											DRO2	hhl BL 3	1	Seedlings_full plate	27.9124	27.5889	62.8229	84.8165
																											DRO2		2	Seedlings_full plate	27.3528		101.97
																											DRO2		3	Seedlings_full plate	27.5015		89.657
																											DRO2	hhl BL 4	1	Seedlings_full plate	27.959	27.7713	60.3393	71.4522
																											DRO2		2	Seedlings_full plate	27.7053		75.1581
																											DRO2		3	Seedlings_full plate	27.6497		78.8591
																											DRO2	Col RL 1	1	Seedlings_full plate	28.2324	28.1454	80.0366	86.267
																											DRO2		2	Seedlings_full plate	28.0584		92.4973
																											DRO2	Col RL 2	1	Seedlings_full plate	28.4841	28.5608	64.9237	61.0331
																											DRO2		2	Seedlings_full plate	28.6376		57.1425
																											DRO2	Col RL 3	1	Seedlings_full plate	27.9804	28.107	98.7014	89.3253
																											DRO2		2	Seedlings_full plate	28.2337		79.9493
																											DRO2	Col RL 4	1	Seedlings_full plate	28.3036	28.2865	75.436	76.5273
																											DRO2		2	Seedlings_full plate	28.2693		77.6187
																											DRO2	pifQ RL 1	1	Seedlings_full plate	28.5279	28.4588	62.6005	66.4108
																											DRO2		2	Seedlings_full plate	28.3898		70.2211
																											DRO2	pifQ RL 2	1	Seedlings_full plate	28.0519	28.2434	93.0022	80.3191
																											DRO2		2	Seedlings_full plate	28.4349		67.6359
																											DRO2	pifQ RL 3	1	Seedlings_full plate	28.7146	28.7576	53.5993	51.7468
																											DRO2		2	Seedlings_full plate	28.8007		49.8942
																											DRO2	pifQ RL 4	1	Seedlings_full plate	28.3526	28.3586	72.4249	72.0632
																											DRO2		2	Seedlings_full plate	28.3647		71.7016
																											DRO2	cop1-6 RL 1	1	Seedlings_full plate	28.7126	28.655	53.6869	56.386
																											DRO2		2	Seedlings_full plate	28.5974		59.0851
																											DRO2	cop1-6 RL 2	1	Seedlings_full plate	28.3119	28.3031	74.92	75.473
																											DRO2		2	Seedlings_full plate	28.2942		76.026
																											DRO2	cop1-6 RL 3	1	Seedlings_full plate	28.5087	29.0686	63.6061	44.3362
																											DRO2		2	Seedlings_full plate	29.6285		25.0662
																											DRO2	cop1-6 RL 4	1	Seedlings_full plate	28.2866	28.2024	76.5102	82.2593
																											DRO2		2	Seedlings_full plate	28.1182		88.0084
																											DRO2	hy5 hfr1 laf1 RL 1	1	Seedlings_full plate	28.4685	28.5447	44.3721	41.8283
																											DRO2		2	Seedlings_full plate	28.6209		39.2844
																											DRO2	hy5 hfr1 laf1 RL 2	1	Seedlings_full plate	28.1641	28.0794	56.5957	60.6976
																											DRO2		2	Seedlings_full plate	27.9947		64.7996
																											DRO2	hy5 hfr1 laf1 RL 3	1	Seedlings_full plate	28.5893	28.614	40.288	39.5082
																											DRO2		2	Seedlings_full plate	28.6387		38.7285
																											DRO2	hy5 hfr1 laf1 RL 4	1	Seedlings_full plate	28.0031	28.1591	64.3682	57.2633
																											DRO2		2	Seedlings_full plate	28.3152		50.1583
																											LAZY6	Col WL 1	1	Seedlings_full plate	28.5461	28.7478	1354	1030.3
																											LAZY6		2	Seedlings_full plate	28.7341		1017.93
																											LAZY6		3	Seedlings_full plate	28.9632		718.955
																											LAZY6	Col WL 2	1	Seedlings_full plate	29.5265	29.6508	305.731	257.661
																											LAZY6		2	Seedlings_full plate	29.7752		209.59
																											LAZY6		3	Seedlings_full plate	Undetermined
																											LAZY6	Col WL 3	1	Seedlings_full plate	30.1437	30.278	119.789	100.936
																											LAZY6		2	Seedlings_full plate	30.524		67.261
																											LAZY6		3	Seedlings_full plate	30.1663		115.758
																											LAZY6	Col WL 4	1	Seedlings_full plate	30.7446	30.4407	48.1222	84.5776
																											LAZY6		2	Seedlings_full plate	30.1369		121.033
																											LAZY6		3	Seedlings_full plate	Undetermined
																											LAZY6	pifQ WL 1	1	Seedlings_full plate	30.1151	30.2505	125.108	105.149
																											LAZY6		2	Seedlings_full plate	30.1434		119.849
																											LAZY6		3	Seedlings_full plate	30.4931		70.4894
																											LAZY6	pifQ WL 2	1	Seedlings_full plate	30.4145	30.3633	79.4229	87.1309
																											LAZY6		2	Seedlings_full plate	30.4675		73.276
																											LAZY6		3	Seedlings_full plate	30.2078		108.694
																											LAZY6	pifQ WL 3	1	Seedlings_full plate	30.9241	30.5654	36.6437	70.6416
																											LAZY6		2	Seedlings_full plate	30.165		115.992
																											LAZY6		3	Seedlings_full plate	30.6071		59.2888
																											LAZY6	pifQ WL 4	1	Seedlings_full plate	30.6368	30.5055	56.6775	70.1945
																											LAZY6		2	Seedlings_full plate	30.5183		67.8373
																											LAZY6		3	Seedlings_full plate	30.3615		86.0686
																											LAZY6	cop1-6 WL 1	1	Seedlings_full plate	27.4196	27.2923	7486.69	9384.29
																											LAZY6		2	Seedlings_full plate	27.06		12922.1
																											LAZY6		3	Seedlings_full plate	27.3973		7744.06
																											LAZY6	cop1-6 WL 2	1	Seedlings_full plate	27.11	27.2281	11976.4	10121.6
																											LAZY6		2	Seedlings_full plate	27.3497		8324.44
																											LAZY6		3	Seedlings_full plate	27.2247		10063.9
																											LAZY6	cop1-6 WL 3	1	Seedlings_full plate	27.9989	28.3478	3107.35	1975.28
																											LAZY6		2	Seedlings_full plate	28.5788		1288.45
																											LAZY6		3	Seedlings_full plate	28.4656		1530.03
																											LAZY6	cop1-6 WL 4	1	Seedlings_full plate	28.2686	28.4275	2063.27	1652.16
																											LAZY6		2	Seedlings_full plate	28.5824		1281.51
																											LAZY6		3	Seedlings_full plate	28.4314		1611.69
																											LAZY6	hhl WL 1	1	Seedlings_full plate	32.3554	32.5857	32.5007	29.6027
																											LAZY6		2	Seedlings_full plate	33.3579		14.8343
																											LAZY6		3	Seedlings_full plate	32.0439		41.473
																											LAZY6	hhl WL 2	1	Seedlings_full plate	33.6	32.8477	12.2743	23.8778
																											LAZY6		2	Seedlings_full plate	32.4632		29.872
																											LAZY6		3	Seedlings_full plate	32.4798		29.487
																											LAZY6	hhl WL 3	1	Seedlings_full plate	33.1305	32.9147	17.7225	21.4592
																											LAZY6		2	Seedlings_full plate	32.5408		28.1123
																											LAZY6		3	Seedlings_full plate	33.0727		18.543
																											LAZY6	hhl WL 4	1	Seedlings_full plate	32.7032	32.5052	24.7584	29.3222
																											LAZY6		2	Seedlings_full plate	32.2097		36.4276
																											LAZY6		3	Seedlings_full plate	32.6029		26.7804
																											LAZY6	Col BL 1	1	Seedlings_full plate	27.6368	27.7424	5383.27	4649.61
																											LAZY6		2	Seedlings_full plate	27.6943		4933.36
																											LAZY6		3	Seedlings_full plate	27.896		3632.22
																											LAZY6	Col BL 2	1	Seedlings_full plate	27.6775	28.0358	5061.15	3181.06
																											LAZY6		2	Seedlings_full plate	28.247		2132.21
																											LAZY6		3	Seedlings_full plate	28.183		2349.83
																											LAZY6	Col BL 3	1	Seedlings_full plate	28.0073	28.151	3067.77	2568.39
																											LAZY6		2	Seedlings_full plate	28.4271		1622.14
																											LAZY6		3	Seedlings_full plate	28.0187		3015.27
																											LAZY6	Col BL 4	1	Seedlings_full plate	27.4429	27.4682	7226.28	8466.89
																											LAZY6		2	Seedlings_full plate	28.004		3083.11
																											LAZY6		3	Seedlings_full plate	26.9577		15091.3
																											LAZY6	pifQ BL 1	1	Seedlings_full plate	28.0566	27.9298	2846.71	3658.41
																											LAZY6		2	Seedlings_full plate	28.1112		2620.2
																											LAZY6		3	Seedlings_full plate	27.6217		5508.31
																											LAZY6	pifQ BL 2	1	Seedlings_full plate	28.4609	28.467	1541.02	1551.17
																											LAZY6		2	Seedlings_full plate	28.6143		1220.86
																											LAZY6		3	Seedlings_full plate	28.3258		1891.64
																											LAZY6	pifQ BL 3	1	Seedlings_full plate	28.3626	28.4056	1788.98	1678.01
																											LAZY6		2	Seedlings_full plate	28.4131		1657.02
																											LAZY6		3	Seedlings_full plate	28.4411		1588.02
																											LAZY6	pifQ BL 4	1	Seedlings_full plate	29.0249	28.5444	654.589	1582.48
																											LAZY6		2	Seedlings_full plate	28.1035		2651.08
																											LAZY6		3	Seedlings_full plate	28.5047		1441.79
																											LAZY6	cop1-6 BL 1	1	Seedlings_full plate	27.1069	26.8539	12033	18606.9
																											LAZY6		2	Seedlings_full plate	26.5877		26466.7
																											LAZY6		3	Seedlings_full plate	26.867		17320.9
																											LAZY6	cop1-6 BL 2	1	Seedlings_full plate	26.6838	26.8835	22872.9	17302.9
																											LAZY6		2	Seedlings_full plate	26.9942		14278.3
																											LAZY6		3	Seedlings_full plate	26.9725		14757.6
																											LAZY6	cop1-6 BL 3	1	Seedlings_full plate	26.2907	26.2394	41542.5	51409.5
																											LAZY6		2	Seedlings_full plate	26.6305		24799.3
																											LAZY6		3	Seedlings_full plate	25.797		87886.6
																											LAZY6	cop1-6 BL 4	1	Seedlings_full plate	26.3554	26.2614	37652	45260.7
																											LAZY6		2	Seedlings_full plate	26.4257		33843.7
																											LAZY6		3	Seedlings_full plate	26.003		64286.4
																											LAZY6	hhl BL 1	1	Seedlings_full plate	27.7456	27.7872	1197.57	1162.47
																											LAZY6		2	Seedlings_full plate	27.9201		1044.75
																											LAZY6		3	Seedlings_full plate	27.6959		1245.1
																											LAZY6	hhl BL 2	1	Seedlings_full plate	28.1527	28.091	870.938	918.212
																											LAZY6		2	Seedlings_full plate	28.1987		840.109
																											LAZY6		3	Seedlings_full plate	27.9215		1043.59
																											LAZY6	hhl BL 3	1	Seedlings_full plate	27.1684	27.2742	1881.24	1735.73
																											LAZY6		2	Seedlings_full plate	27.3789		1595.49
																											LAZY6		3	Seedlings_full plate	27.2752		1730.46
																											LAZY6	hhl BL 4	1	Seedlings_full plate	28.0057	27.991	977.038	1030.94
																											LAZY6		2	Seedlings_full plate	27.528		1419.8
																											LAZY6		3	Seedlings_full plate	28.4393		695.982
																											LAZY6	Col RL 1	1	Seedlings_full plate	32.4942	32.6134	10.2596	10.5723
																											LAZY6		2	Seedlings_full plate	31.9132		16.8578
																											LAZY6		3	Seedlings_full plate	33.4328		4.59949
																											LAZY6	Col RL 2	1	Seedlings_full plate	32.507	32.2688	10.1476	12.5906
																											LAZY6		2	Seedlings_full plate	32.0604		14.8649
																											LAZY6		3	Seedlings_full plate	32.2391		12.7593
																											LAZY6	Col RL 3	1	Seedlings_full plate	32.5076	32.3322	10.1431	11.9489
																											LAZY6		2	Seedlings_full plate	32.0642		14.817
																											LAZY6		3	Seedlings_full plate	32.4248		10.8865
																											LAZY6	Col RL 4	1	Seedlings_full plate	31.8546	31.9723	17.7242	16.2459
																											LAZY6		2	Seedlings_full plate	31.8127		18.3698
																											LAZY6		3	Seedlings_full plate	32.2497		12.6437
																											LAZY6	pifQ RL 1	1	Seedlings_full plate	30.9613	31.3721	38.0323	27.8049
																											LAZY6		2	Seedlings_full plate	31.4102		25.9142
																											LAZY6		3	Seedlings_full plate	31.7448		19.4681
																											LAZY6	pifQ RL 2	1	Seedlings_full plate	31.3	31.8337	28.472	19.0846
																											LAZY6		2	Seedlings_full plate	32.1725		13.5069
																											LAZY6		3	Seedlings_full plate	32.0286		15.2748
																											LAZY6	pifQ RL 3	1	Seedlings_full plate	32.7013	32.9023	8.5948	7.29998
																											LAZY6		2	Seedlings_full plate	32.9386		7.01733
																											LAZY6		3	Seedlings_full plate	33.067		6.28782
																											LAZY6	pifQ RL 4	1	Seedlings_full plate	31.8952	32.1315	17.1198	14.7309
																											LAZY6		2	Seedlings_full plate	32.6864		8.70505
																											LAZY6		3	Seedlings_full plate	31.8128		18.3679
																											LAZY6	cop1-6 RL 1	1	Seedlings_full plate	30.7961	31.1479	43.8024	33.4129
																											LAZY6		2	Seedlings_full plate	31.5003		23.9929
																											LAZY6		3	Seedlings_full plate	31.1473		32.4435
																											LAZY6	cop1-6 RL 2	1	Seedlings_full plate	31.6554	31.9005	21.0131	17.3084
																											LAZY6		2	Seedlings_full plate	32.1628		13.6191
																											LAZY6		3	Seedlings_full plate	31.8834		17.293
																											LAZY6	cop1-6 RL 3	1	Seedlings_full plate	32.4005	32.0795	11.1152	15.1716
																											LAZY6		2	Seedlings_full plate	31.656		21.0032
																											LAZY6		3	Seedlings_full plate	32.1821		13.3964
																											LAZY6	cop1-6 RL 4	1	Seedlings_full plate	31.4805	31.5162	24.4016	24.3783
																											LAZY6		2	Seedlings_full plate	31.1833		31.4593
																											LAZY6		3	Seedlings_full plate	31.8847		17.2741
																											LAZY6	hy5 hfr1 laf1 RL 1	1	Seedlings_full plate	31.885	31.7766	5.8902	7.73215
																											LAZY6		2	Seedlings_full plate	32.3215		3.63603
																											LAZY6		3	Seedlings_full plate	31.1234		13.6702
																											LAZY6	hy5 hfr1 laf1 RL 2	1	Seedlings_full plate	31.0685	31.5207	14.524	10.7286
																											LAZY6		2	Seedlings_full plate	31.077		14.3888
																											LAZY6		3	Seedlings_full plate	32.4166		3.27301
																											LAZY6	hy5 hfr1 laf1 RL 3	1	Seedlings_full plate	32.5509	32.176	2.82164	4.53354
																											LAZY6		2	Seedlings_full plate	32.1937		4.1875
																											LAZY6		3	Seedlings_full plate	31.7833		6.5915
																											LAZY6	hy5 hfr1 laf1 RL 4	1	Seedlings_full plate	32.0284	32.1053	5.02726	5.0792
																											LAZY6		2	Seedlings_full plate	32.6393		2.55888
																											LAZY6		3	Seedlings_full plate	31.6484		7.65148

## Sheet: FigS2
	lazy1																					tac1 lazy1																							lazy6
	Constant Light											Constant Dark										Constant Light											Constant Dark												Constant Light
Branch Angle	Branch	LL Rep 1	LL Rep 2	LL Rep 3	LL Rep 4	LL Rep 5	LL Rep 6					Branch	DD Rep 1	DD Rep 2	DD Rep 3	DD Rep 4	DD Rep 5				Branch Angle	Branch	LL Rep 1	LL Rep 2	LL Rep 3	LL Rep 4	LL Rep 5	LL Rep 6					Branch	DD Rep 1	DD Rep 2	DD Rep 3	DD Rep 4	DD Rep 5	DD Rep 6	DD Rep 7				Branch Angle	Branch	LL Rep 1	LL Rep 2	LL Rep 3	LL Rep 4
	1	83.204	105.065	97.561	122.274	79.695	97.815					1	99.822	82.418	118.655	42.223	65.402					1	102.572	90.587	93.695	72.677	114.65	91.91					1	56.44	58.664	64.505	109.175	113.242	103.858	94.438					1	59.614	61.222	59.959	63.654
	2	89.211	118.794	98.799	112.124	77.254	117.198					2	92.378	82.603	119.182	95.756	57.732					2	97.752	95.574	96	124.885	101.7	95.575					2	60.596	77.093	74.801	93.943	115.388	117.608	108.55					2	45.977	61.467	52.243	62.977
	3	90.036		103.763	99.051	81.191	143.739					3	108.125	63.631	123.482	97.819	43.682					3	90.275	102.703	100.7	110.356	100.338						3				60.184	113.816	84.606	113.449					3		41.078	47.057	59.096
	4	101.708		110.726								4			122.026	94.258						4	112.694	108.598		119.878							4				63.234	98.195		102.116					4				76.607
	5											5			95.048	96.321						5	102.364	113.356		103.657							5					123.543		97.902					5
	6											6			71.505	81.958						6		101.669									6					73.472		62.802					6
	7											7				76.249						7											7							35.266					7
	8											8										8											8							49.878					8
								Avg	StDev									Avg	StDev										Avg	StDev											Avg	StDev
	Average	91.0397	111.929	102.712	111.15	79.38	119.584	102.633	14.976			Average	100.108	76.2173	108.316	83.512	55.6053	84.7519	20.7063			Average	101.131	102.081	96.7983	106.291	105.563	93.7425	100.934	4.90498			Average	58.518	67.8785	69.653	81.634	106.276	102.024	83.0501	81.2905	17.7542			Average	52.7955	54.589	53.0863	65.5835
	StDev	7.73654	9.70787	5.97699	11.6421	1.98731	23.0548					StDev	7.8774	10.9005	20.852	19.9754	11.0151					StDev	8.16349	8.30189	3.57009	20.5165	7.89927	2.59155					StDev	2.93874	13.0313	7.28037	23.8655	18.0442	16.5773	29.4759					StDev	9.64282	11.7015	6.49221	7.61844
	Angles							Total	Avg	StDev		Angles						Total	Avg	StDev		Angles							Total	Avg	StDev		Angles								Total	Avg	StDev		Angles
	(-90-0)	0	0	0	0	0	0	0	0	0		(-90-0)	0	0	0	0	0	0	0	0		(-90-0)	0	0	0	0	0	0	0	0	0		(-90-0)	0	0	0	0	0	0	0	0	0	0		(-90-0)	0	0	0	0
	0-30	0	0	0	0	0	0	0	0	0		0-30	0	0	0	0	0	0	0	0		0-30	0	0	0	0	0	0	0	0	0		0-30	0	0	0	0	0	0	0	0	0	0		0-30	0	0	0	0
	30-60	0	0	0	0	0	0	0	0	0		30-60	0	0	0	1	2	3	0.6	0.894427		30-60	0	0	0	0	0	0	0	0	0		30-60	1	1	0	0	0	0	2	4	0.571429	0.786796		30-60	2	1	3	1
	60-90	2	0	0	0	3	0	5	0.833333	1.32916		60-90	0	3	1	2	1	7	1.4	1.14018		60-90	0	0	0	1	0	0	1	0.166667	0.408248		60-90	1	1	2	2	1	1	1	9	1.28571	0.48795		60-90	0	2	0	3
	90-120	2	2	4	2	0	2	12	2	1.26491		90-120	3	0	3	4	0	10	2	1.87083		90-120	5	6	3	3	3	2	22	3.66667	1.50555		90-120	0	0	0	2	4	2	5	13	1.85714	2.0354		90-120	0	0	0	0
	120-150	0	0	0	1	0	1	2	0.333333	0.516398		120-150	0	0	2	0	0	2	0.4	0.894427		120-150	0	0	0	1	0	0	1	0.166667	0.408248		120-150	0	0	0	0	1	0	0	1	0.142857	0.377964		120-150	0	0	0	0
	150-180	0	0	0	0	0	0	0	0	0		150-180	0	0	0	0	0	0	0	0		150-180	0	0	0	0	0	0	0	0	0		150-180	0	0	0	0	0	0	0	0	0	0		150-180	0	0	0	0
	180-210	0	0	0	0	0	0	0	0	0		180-210	0	0	0	0	0	0	0	0		180-210	0	0	0	0	0	0	0	0	0		180-210	0	0	0	0	0	0	0	0	0	0		180-210	0	0	0	0
	210-240	0	0	0	0	0	0	0	0	0		210-240	0	0	0	0	0	0	0	0		210-240	0	0	0	0	0	0	0	0	0		210-240	0	0	0	0	0	0	0	0	0	0		210-240	0	0	0	0
	240-270	0	0	0	0	0	0	0	0	0		240-270	0	0	0	0	0	0	0	0		240-270	0	0	0	0	0	0	0	0	0		240-270	0	0	0	0	0	0	0	0	0	0		240-270	0	0	0	0
	270-300	0	0	0	0	0	0	0	0	0		270-300	0	0	0	0	0	0	0	0		270-300	0	0	0	0	0	0	0	0	0		270-300	0	0	0	0	0	0	0	0	0	0		270-300	0	0	0	0
	300-330	0	0	0	0	0	0	0	0	0		300-330	0	0	0	0	0	0	0	0		300-330	0	0	0	0	0	0	0	0	0		300-330	0	0	0	0	0	0	0	0	0	0		300-330	0	0	0	0
	330-360+	0	0	0	0	0	0	0	0	0		330-360+	0	0	0	0	0	0	0	0		330-360+	0	0	0	0	0	0	0	0	0		330-360+	0	0	0	0	0	0	0	0	0	0		330-360+	0	0	0	0
	Total #	4	2	4	3	3	3	19	3.16667	0.752773		Total #	3	3	6	7	3	22	4.4	1.94936		Total #	5	6	3	5	3	2	24	4	1.54919		Total #	2	2	2	4	6	3	8	27	3.85714	2.34013		Total #	2	3	3	4
	Proportions								Avg	StDev		Proportions							Avg	StDev		Proportions								Avg	StDev		Proportions									Avg	StDev		Proportions
	(-90-0)	0	0	0	0	0	0		0	0		(-90-0)	0	0	0	0	0		0	0		(-90-0)	0	0	0	0	0	0		0	0		(-90-0)	0	0	0	0	0	0	0		0	0		(-90-0)	0	0	0	0
	0-30	0	0	0	0	0	0		0	0		0-30	0	0	0	0	0		0	0		0-30	0	0	0	0	0	0		0	0		0-30	0	0	0	0	0	0	0		0	0		0-30	0	0	0	0
	30-60	0	0	0	0	0	0		0	0		30-60	0	0	0	0.142857	0.666667		0.136364	0.288871		30-60	0	0	0	0	0	0		0	0		30-60	0.5	0.5	0	0	0	0	0.25		0.148148	0.237797		30-60	1	0.333333	1	0.25
	60-90	0.5	0	0	0	1	0		0.263158	0.41833		60-90	0	1	0.166667	0.285714	0.333333		0.318182	0.381696		60-90	0	0	0	0.2	0	0		0.0416667	0.0816497		60-90	0.5	0.5	1	0.5	0.166667	0.333333	0.125		0.333333	0.291383		60-90	0	0.666667	0	0.75
	90-120	0.5	1	1	0.666667	0	0.666667		0.631579	0.371434		90-120	1	0	0.5	0.571429	0		0.454545	0.423783		90-120	1	1	1	0.6	1	1		0.916667	0.163299		90-120	0	0	0	0.5	0.666667	0.666667	0.625		0.481481	0.333209		90-120	0	0	0	0
	120-150	0	0	0	0.333333	0	0.333333		0.105263	0.172133		120-150	0	0	0.333333	0	0		0.0909091	0.149071		120-150	0	0	0	0.2	0	0		0.0416667	0.0816497		120-150	0	0	0	0	0.166667	0	0		0.037037	0.0629941		120-150	0	0	0	0
	150-180	0	0	0	0	0	0		0	0		150-180	0	0	0	0	0		0	0		150-180	0	0	0	0	0	0		0	0		150-180	0	0	0	0	0	0	0		0	0		150-180	0	0	0	0
	180-210	0	0	0	0	0	0		0	0		180-210	0	0	0	0	0		0	0		180-210	0	0	0	0	0	0		0	0		180-210	0	0	0	0	0	0	0		0	0		180-210	0	0	0	0
	210-240	0	0	0	0	0	0		0	0		210-240	0	0	0	0	0		0	0		210-240	0	0	0	0	0	0		0	0		210-240	0	0	0	0	0	0	0		0	0		210-240	0	0	0	0
	240-270	0	0	0	0	0	0		0	0		240-270	0	0	0	0	0		0	0		240-270	0	0	0	0	0	0		0	0		240-270	0	0	0	0	0	0	0		0	0		240-270	0	0	0	0
	270-300	0	0	0	0	0	0		0	0		270-300	0	0	0	0	0		0	0		270-300	0	0	0	0	0	0		0	0		270-300	0	0	0	0	0	0	0		0	0		270-300	0	0	0	0
	300-330	0	0	0	0	0	0		0	0		300-330	0	0	0	0	0		0	0		300-330	0	0	0	0	0	0		0	0		300-330	0	0	0	0	0	0	0		0	0		300-330	0	0	0	0
	330-360+	0	0	0	0	0	0		0	0		330-360+	0	0	0	0	0		0	0		330-360+	0	0	0	0	0	0		0	0		330-360+	0	0	0	0	0	0	0		0	0		330-360+	0	0	0	0
Tip Angle	Branch	LL Rep 1	LL Rep 2	LL Rep 3	LL Rep 4	LL Rep 5	LL Rep 6					Branch	DD Rep 1	DD Rep 2	DD Rep 3	DD Rep 4	DD Rep 5				Tip Angle	Branch	LL Rep 1	LL Rep 2	LL Rep 3	LL Rep 4	LL Rep 5	LL Rep 6					Branch	DD Rep 1	DD Rep 2	DD Rep 3	DD Rep 4	DD Rep 5	DD Rep 6	DD Rep 7				Tip Angle	Branch	LL Rep 1	LL Rep 2	LL Rep 3	LL Rep 4
	1	254.576	290.517	238.062	273.775	188.641	252.858					1	18.172	56.489	25.181	-9.591	12.605					1	165.789	208.011	191.828	131.409	217.532	212.141					1	13.451	20.694	21.987	-9.102	-11.418	18.373	12.396					1	81.562	75.409	44.44	79.207
	2	201.724	192.802	288.446	253.913	122.744	63.999					2	33.15	7.647	2.363	-1.532	-17.355					2	209.979	245.299	248.321	194.671	203.087	114.11					2	-5.846	-6.05	-10.056	11.579	-3.814	29.532	24.941					2	45.032	49.648	67.826	61.327
	3	65.745		316.631	220.306	306.933	342.16					3	-20.509	14.518	31.925	-35.803	9.617					3	291.714	244.929	185.169	201.306	187.605						3				11.942	19.816	23.905	32.839					3		45.269	52.108	67.864
	4	313.493		25.088								4			64.88	4.605						4	223.638	258.861		214.443							4				-1.865	16.021		20.249					4				102.72
	5											5			47.077	19.856						5	247.648	224.383		155.902							5					17.857		-0.372					5
	6											6			34.658	48.861						6		165.191									6					28.647		3.654					6
	7											7				-8.992						7											7							-5.942					7
	8											8										8											8							40.48					8
								Avg	StDev									Avg	StDev										Avg	StDev											Avg	StDev
	Average	208.885	241.659	217.057	249.331	206.106	219.672	223.785	17.7137			Average	10.271	26.218	34.3473	2.48629	1.62233	14.989	14.6465			Average	227.754	224.446	208.439	179.546	202.741	163.125	201.009	25.3715			Average	3.8025	7.322	5.9655	3.1385	11.1848	23.9367	16.0306	10.1972	7.53513			Average	63.297	56.7753	54.7913	77.7795
	StDev	105.784	69.0949	132.041	27.0273	93.3283	142.019					StDev	27.6883	26.4396	21.0108	26.5099	16.5026					StDev	46.5274	34.1176	34.6986	34.6276	14.9665	69.3184					StDev	13.645	18.9109	22.6578	10.386	15.383	5.57957	16.4565					StDev	25.8306	16.2851	11.9217	18.194
	Angle Counts							Total	Avg	StDev		Angle Counts						Total	Avg	StDev		Angle Counts							Total	Avg	StDev		Angle Counts								Total	Avg	StDev		Angle Counts
	(-90-0)	0	0	0	0	0	0	0	0	0		(-90-0)	1	0	0	4	1	6	1.2	1.64317		(-90-0)	0	0	0	0	0	0	0	0	0		(-90-0)	1	1	1	2	2	0	2	9	1.28571	0.755929		(-90-0)	0	0	0	0
	0-30	0	0	1	0	0	0	1	0.166667	0.408248		0-30	1	2	2	2	2	9	1.8	0.447214		0-30	0	0	0	0	0	0	0	0	0		0-30	1	1	1	2	4	3	4	16	2.28571	1.38013		0-30	0	0	0	0
	30-60	0	0	0	0	0	0	0	0	0		30-60	1	1	3	1	0	6	1.2	1.09545		30-60	0	0	0	0	0	0	0	0	0		30-60	0	0	0	0	0	0	2	2	0.285714	0.755929		30-60	1	2	2	0
	60-90	1	0	0	0	0	1	2	0.333333	0.516398		60-90	0	0	1	0	0	1	0.2	0.447214		60-90	0	0	0	0	0	0	0	0	0		60-90	0	0	0	0	0	0	0	0	0	0		60-90	1	1	1	3
	90-120	0	0	0	0	0	0	0	0	0		90-120	0	0	0	0	0	0	0	0		90-120	0	0	0	0	0	1	1	0.166667	0.408248		90-120	0	0	0	0	0	0	0	0	0	0		90-120	0	0	0	1
	120-150	0	0	0	0	1	0	1	0.166667	0.408248		120-150	0	0	0	0	0	0	0	0		120-150	0	0	0	1	0	0	1	0.166667	0.408248		120-150	0	0	0	0	0	0	0	0	0	0		120-150	0	0	0	0
	150-180	0	0	0	0	0	0	0	0	0		150-180	0	0	0	0	0	0	0	0		150-180	1	1	0	1	0	0	3	0.5	0.547723		150-180	0	0	0	0	0	0	0	0	0	0		150-180	0	0	0	0
	180-210	1	1	0	0	1	0	3	0.5	0.547723		180-210	0	0	0	0	0	0	0	0		180-210	1	1	2	2	2	0	8	1.33333	0.816497		180-210	0	0	0	0	0	0	0	0	0	0		180-210	0	0	0	0
	210-240	0	0	1	1	0	0	2	0.333333	0.516398		210-240	0	0	0	0	0	0	0	0		210-240	1	1	0	1	1	1	5	0.833333	0.408248		210-240	0	0	0	0	0	0	0	0	0	0		210-240	0	0	0	0
	240-270	1	0	0	1	0	1	3	0.5	0.547723		240-270	0	0	0	0	0	0	0	0		240-270	1	3	1	0	0	0	5	0.833333	1.16905		240-270	0	0	0	0	0	0	0	0	0	0		240-270	0	0	0	0
	270-300	0	1	1	1	0	0	3	0.5	0.547723		270-300	0	0	0	0	0	0	0	0		270-300	1	0	0	0	0	0	1	0.166667	0.408248		270-300	0	0	0	0	0	0	0	0	0	0		270-300	0	0	0	0
	300-330	1	0	1	0	1	0	3	0.5	0.547723		300-330	0	0	0	0	0	0	0	0		300-330	0	0	0	0	0	0	0	0	0		300-330	0	0	0	0	0	0	0	0	0	0		300-330	0	0	0	0
	330-360+	0	0	0	0	0	1	1	0.166667	0.408248		330-360+	0	0	0	0	0	0	0	0		330-360+	0	0	0	0	0	0	0	0	0		330-360+	0	0	0	0	0	0	0	0	0	0		330-360+	0	0	0	0
	Total #	4	2	4	3	3	3	19	3.16667	0.752773		Total #	3	3	6	7	3	22	4.4	1.94936		Total #	5	6	3	5	3	2	24	4	1.54919		Total #	2	2	2	4	6	3	8	27	3.85714	2.34013		Total #	2	3	3	4
	Proportions								Avg	StDev		Proportions							Avg	StDev		Proportions								Avg	StDev		Proportions									Avg	StDev		Proportions
	(-90-0)	0	0	0	0	0	0		0	0		(-90-0)	0.333333	0	0	0.571429	0.333333		0.272727	0.246057		(-90-0)	0	0	0	0	0	0		0	0		(-90-0)	0.5	0.5	0.5	0.5	0.333333	0	0.25		0.333333	0.191589		(-90-0)	0	0	0	0
	0-30	0	0	0.25	0	0	0		0.0526316	0.102062		0-30	0.333333	0.666667	0.333333	0.285714	0.666667		0.409091	0.192254		0-30	0	0	0	0	0	0		0	0		0-30	0.5	0.5	0.5	0.5	0.666667	1	0.5		0.592593	0.188982		0-30	0	0	0	0
	30-60	0	0	0	0	0	0		0	0		30-60	0.333333	0.333333	0.5	0.142857	0		0.272727	0.193429		30-60	0	0	0	0	0	0		0	0		30-60	0	0	0	0	0	0	0.25		0.0740741	0.0944911		30-60	0.5	0.666667	0.666667	0
	60-90	0.25	0	0	0	0	0.333333		0.105263	0.152904		60-90	0	0	0.166667	0	0		0.0454545	0.0745356		60-90	0	0	0	0	0	0		0	0		60-90	0	0	0	0	0	0	0		0	0		60-90	0.5	0.333333	0.333333	0.75
	90-120	0	0	0	0	0	0		0	0		90-120	0	0	0	0	0		0	0		90-120	0	0	0	0	0	0.5		0.0416667	0.204124		90-120	0	0	0	0	0	0	0		0	0		90-120	0	0	0	0.25
	120-150	0	0	0	0	0.333333	0		0.0526316	0.136083		120-150	0	0	0	0	0		0	0		120-150	0	0	0	0.2	0	0		0.0416667	0.0816497		120-150	0	0	0	0	0	0	0		0	0		120-150	0	0	0	0
	150-180	0	0	0	0	0	0		0	0		150-180	0	0	0	0	0		0	0		150-180	0.2	0.166667	0	0.2	0	0		0.125	0.104172		150-180	0	0	0	0	0	0	0		0	0		150-180	0	0	0	0
	180-210	0.25	0.5	0	0	0.333333	0		0.157895	0.213546		180-210	0	0	0	0	0		0	0		180-210	0.2	0.166667	0.666667	0.4	0.666667	0		0.333333	0.276285		180-210	0	0	0	0	0	0	0		0	0		180-210	0	0	0	0
	210-240	0	0	0.25	0.333333	0	0		0.105263	0.152904		210-240	0	0	0	0	0		0	0		210-240	0.2	0.166667	0	0.2	0.333333	0.5		0.208333	0.168655		210-240	0	0	0	0	0	0	0		0	0		210-240	0	0	0	0
	240-270	0.25	0	0	0.333333	0	0.333333		0.157895	0.170103		240-270	0	0	0	0	0		0	0		240-270	0.2	0.5	0.333333	0	0	0		0.208333	0.211257		240-270	0	0	0	0	0	0	0		0	0		240-270	0	0	0	0
	270-300	0	0.5	0.25	0.333333	0	0		0.157895	0.213546		270-300	0	0	0	0	0		0	0		270-300	0.2	0	0	0	0	0		0.0416667	0.0816497		270-300	0	0	0	0	0	0	0		0	0		270-300	0	0	0	0
	300-330	0.25	0	0.25	0	0.333333	0		0.157895	0.155158		300-330	0	0	0	0	0		0	0		300-330	0	0	0	0	0	0		0	0		300-330	0	0	0	0	0	0	0		0	0		300-330	0	0	0	0
	330-360+	0	0	0	0	0	0.333333		0.0526316	0.136083		330-360+	0	0	0	0	0		0	0		330-360+	0	0	0	0	0	0		0	0		330-360+	0	0	0	0	0	0	0		0	0		330-360+	0	0	0	0
[truncated: 31 more columns]

## Sheet: FigS3
Fig S3A and B raw data									Fig S3D raw data
LightCondition	Genotype	Time	Sample	PlantNo	BranchNo	BranchAngle	TipAngle		LightCond	ColBranch	lazy1Branch	QuadBranch	ColTip	lazy1Tip	QuadTip
Low Light	Col	0h	1	1	1	75.7	33.6		Low	80.8	91.4	86.6	30.8	124.1	199.6
Low Light	Col	0h	2	1	2	62.5	57.4		Low	54.9	88.6	90.7	45.8	11.5	163.5
Low Light	Col	0h	3	2	1	78.1	68.3		Low	82.4	86.1	91.7	46	82.9	200.5
Low Light	Col	0h	4	2	2	75.6	59.6		Low	72.7	92.5	90.6	25.5	17.5	193.2
Low Light	Col	0h	5	3	1	73.3	42.5		Low	72.4	97.5	83.5	19.6	48.9	196.9
Low Light	Col	0h	6	3	2	83.6	63.3		Low	87.1	92.5	89.8	36.7	82.5	183.3
Low Light	Col	0h	7	3	3	69.1	70.1		Low	70.4	92.1	92	37.4	90.1	137.5
Low Light	Col	0h	8	4	1	76.4	80.7		Low	80	90.5	94.7	49.8	32.8	168.3
Low Light	lazy1	0h	1	1	1	86.3	212.8		Low		80.4			90
Low Light	lazy1	0h	2	1	2	82.8	191.7		Low		86.8			24.1
Low Light	lazy1	0h	3	1	3	83.1	182.1		Low		88.6			77.1
Low Light	lazy1	0h	4	2	1	86.6	174.7		Low		94.9			56.9
Low Light	lazy1	0h	5	2	2	98.4	198.3
Low Light	lazy1	0h	6	3	1	93.1	151.7		LightCond	ColBranch	lazy1Branch	QuadBranch	ColTip	lazy1Tip	QuadTip
Low Light	lazy1	0h	7	3	2	93.6	179.8		High	76	99.4	85.2	79.1	117.9	187.9
Low Light	lazy1	0h	8	3	3	86.5	140.4		High	76	83.9	89.8	70	154.2	244
Low Light	lazy1	0h	9	4	1	88.3	133.7		High	52.3	88.1	89.2	82.9	228.9	133.5
Low Light	lazy1	0h	10	4	2	94.3	123.6		High	60.7	96.9	95.9	76.5	188.3	232.2
Low Light	lazy1	0h	11	4	3	90	144.3		High	62	88.7	84.6	67.5	148.6	165.9
Low Light	lazy1	0h	12	4	4	92.6	110.1		High	73.5	84.2	95.2	88.2	158.4	231
Low Light	quad	0h	1	1	1	88.3	184		High	80.3	93.3	83.7	63	178	169.2
Low Light	quad	0h	2	1	2	93.2	188		High	79.9	83.6	87.8	73	200	146.4
Low Light	quad	0h	3	2	1	94.5	190		High	76.2	93.5		54.2	214.1
Low Light	quad	0h	4	2	2	91.1	149		High		70.6			120.1
Low Light	quad	0h	5	3	1	87.4	194.3
Low Light	quad	0h	6	3	2	94.3	204.2
Low Light	quad	0h	7	4	1	93.3	173.6
Low Light	quad	0h	8	4	2	91.5	211.6
Low Light	Col	72h	1	1	1	80.8	30.8
Low Light	Col	72h	2	1	2	54.9	45.8
Low Light	Col	72h	3	2	1	82.4	46
Low Light	Col	72h	4	2	2	72.7	25.5
Low Light	Col	72h	5	3	1	72.4	19.6
Low Light	Col	72h	6	3	2	87.1	36.7
Low Light	Col	72h	7	3	3	70.4	37.4
Low Light	Col	72h	8	4	1	80	49.8
Low Light	lazy1	72h	1	1	1	91.4	124.1
Low Light	lazy1	72h	2	1	2	88.6	11.5
Low Light	lazy1	72h	3	1	3	86.1	82.9
Low Light	lazy1	72h	4	2	1	92.5	17.5
Low Light	lazy1	72h	5	2	2	97.5	48.9
Low Light	lazy1	72h	6	3	1	92.5	82.5
Low Light	lazy1	72h	7	3	2	92.1	90.1
Low Light	lazy1	72h	8	3	3	90.5	32.8
Low Light	lazy1	72h	9	4	1	80.4	90
Low Light	lazy1	72h	10	4	2	86.8	24.1
Low Light	lazy1	72h	11	4	3	88.6	77.1
Low Light	lazy1	72h	12	4	4	94.9	56.9
Low Light	quad	72h	1	1	1	86.6	199.6
Low Light	quad	72h	2	1	2	90.7	163.5
Low Light	quad	72h	3	2	1	91.7	200.5
Low Light	quad	72h	4	2	2	90.6	193.2
Low Light	quad	72h	5	3	1	83.5	196.9
Low Light	quad	72h	6	3	2	89.8	183.3
Low Light	quad	72h	7	4	1	92	137.5
Low Light	quad	72h	8	4	2	94.7	168.3
High Light	Col	0h	1	1	1	68.1	50.3
High Light	Col	0h	2	1	2	72.1	53
High Light	Col	0h	3	2	1	46.7	38.1
High Light	Col	0h	4	2	2	55	62.7
High Light	Col	0h	5	2	3	58	39.3
High Light	Col	0h	6	3	1	73.5
High Light	Col	0h	7	4	1	78.9	64.2
High Light	Col	0h	8	4	2	76.3	50.5
High Light	Col	0h	9	4	3	72.2	51.2
High Light	lazy1	0h	1	1	1	101.1	127.6
High Light	lazy1	0h	2	1	2	85.9	110.9
High Light	lazy1	0h	3	2	1	95.9	147.2
High Light	lazy1	0h	4	2	2	93.8	59.1
High Light	lazy1	0h	5	3	1	78.1	145.9
High Light	lazy1	0h	6	3	2	78.9	135.9
High Light	lazy1	0h	7	3	3	91.9	155.1
High Light	lazy1	0h	8	4	1	85.8	132.7
High Light	lazy1	0h	9	4	2	89.2	127
High Light	lazy1	0h	10	4	3	83.3	79.8
High Light	quad	0h	1	1	1	84.6	189.5
High Light	quad	0h	2	1	2	91.8	181.4
High Light	quad	0h	3	2	1	81.5	216.4
High Light	quad	0h	4	2	2	90.1	224.5
High Light	quad	0h	5	3	1	86.6	226.7
High Light	quad	0h	6	3	2	96.8	167.2
High Light	quad	0h	7	4	1	83.6	167.5
High Light	quad	0h	8	4	2	83	219.9
High Light	Col	72h	1	1	1	76	79.1
High Light	Col	72h	2	1	2	76	70
High Light	Col	72h	3	2	1	52.3	82.9
High Light	Col	72h	4	2	2	60.7	76.5
High Light	Col	72h	5	2	3	62	67.5
High Light	Col	72h	6	3	1		88.2
High Light	Col	72h	7	4	1	80.3	63
High Light	Col	72h	8	4	2	79.9	73
High Light	Col	72h	9	4	3	76.2	54.2
High Light	lazy1	72h	1	1	1	99.4	117.9
High Light	lazy1	72h	2	1	2	83.9	154.2
High Light	lazy1	72h	3	2	1	88.1	228.9
High Light	lazy1	72h	4	2	2	96.9	188.3
High Light	lazy1	72h	5	3	1	88.7	148.6
High Light	lazy1	72h	6	3	2	84.2	158.4
High Light	lazy1	72h	7	3	3	93.3	178
High Light	lazy1	72h	8	4	1	83.6	200
High Light	lazy1	72h	9	4	2	93.5	214.1
High Light	lazy1	72h	10	4	3	70.6	120.1
High Light	quad	72h	1	1	1	85.2	187.9
High Light	quad	72h	2	1	2	89.8	244
High Light	quad	72h	3	2	1	89.2	133.5
High Light	quad	72h	4	2	2	95.9	232.2
High Light	quad	72h	5	3	1	84.6	165.9
High Light	quad	72h	6	3	2	95.2	231
High Light	quad	72h	7	4	1	83.7	169.2
High Light	quad	72h	8	4	2	87.8	146.4

## Sheet: FigS5
Fig S5 Histogram raw data
	Col																				35S::DRO1/lazy1																		35S::LAZY6/lazy1
	Constant Light										Constant Dark										Constant Light									Constant Dark									Constant Light
Branch Angle	Branch	LL Rep 1	LL Rep 2	LL Rep 3	LL Rep 4	LL Rep 5					Branch	DD Rep 1	DD Rep 2	DD Rep 3	DD Rep 4	DD Rep 5				Branch Angle	Branch	LL Rep 1	LL Rep 2	LL Rep 3	LL Rep 4					Branch	DD Rep 1	DD Rep 2	DD Rep 3	DD Rep 4				Branch Angle	Branch	LL Rep 1	LL Rep 2	LL Rep 3	LL Rep 4	LL Rep 5	LL Rep 6
	1	34.662	30.488	38.38	49.37	44.901					1	30.126	34.264	35.432	38.967	39.613					1	39.379	42.955	35.705	45.952					1	40.458	42.714	40.015	33.487					1	96	100.673	97.24	97.84	121.691	95.693
	2	51.47	51.221	46.861	47.468	40.932					2	38.3	36.902	40.337	46.092	37.591					2	43.436	44.098	48.303	48.915					2	31.511	45.178	24.756	83.652					2	95	89.959	96.983	83.67	106.874	96.92
	3	47.671	43.808	51.483	38.515	46.465					3			37.224	43.925	41.863					3	42.274	38.358	39.245	25.379					3	48.26	37.318	27.845	37.366					3	89	91.337	106.923	79.885	114.735	93.013
	4			52.812	42.862						4					41.051					4		30.436	34.912						4	20.218	38.732	29.503	25.919					4	101	77.426	72.034	76.857	124.022	100.484
	5										5					41.666					5		40.322							5		28.225		16.945					5	85	84.841	110.524	76.938	97.173
	6										6										6		35.73							6		17.881							6	84			85.641
	7										7										7									7									7	76
	8										8										8									8									8
							Avg	StDev									Avg	StDev								Avg	StDev								Avg	StDev										Avg	StDev
	Average	44.601	41.839	47.384	44.5538	44.0993	44.4954	1.97306			Average	34.213	35.583	37.6643	42.9947	40.3568	38.1624	3.55898			Average	41.6963	38.6498	39.5412	40.082	39.9924	1.28029			Average	35.1117	35.008	30.5297	39.4738	35.0308	3.65179			Average	89.4286	88.8472	96.7408	83.4718	112.899	96.5275	94.6525	10.2646
	StDev	8.81453	10.5058	6.52203	4.86544	2.85228					StDev	5.77989	1.86535	2.48197	3.65247	1.77957					StDev	2.08928	5.04164	6.13739	12.8191					StDev	12.0589	10.2114	6.62239	25.9002					StDev	8.54122	8.56998	15.0365	7.88037	11.0453	3.1014
	Angles						Total	Avg	StDev		Angles						Total	Avg	StDev		Angles					Total	Avg	StDev		Angles					Total	Avg	StDev		Angles							Total	Avg	StDev
	(-90-0)	0	0	0	0	0	0	0	0		(-90-0)	0	0	0	0	0	0	0	0		(-90-0)	0	0	0	0	0	0	0		(-90-0)	0	0	0	0	0	0	0		(-90-0)	0	0	0	0	0	0	0	0	0
	0-30	0	0	0	0	0	0	0	0		0-30	0	0	0	0	0	0	0	0		0-30	0	0	0	1	1	0.166667	0.408248		0-30	1	2	3	2	8	2	0.816497		0-30	0	0	0	0	0	0	0	0	0
	30-60	3	3	4	4	3	17	3.4	0.547723		30-60	2	2	3	3	5	15	3	1.22474		30-60	3	6	4	2	15	2.5	2.34521		30-60	3	4	1	2	10	2.5	1.29099		30-60	0	0	0	0	0	0	0	0	0
	60-90	0	0	0	0	0	0	0	0		60-90	0	0	0	0	0	0	0	0		60-90	0	0	0	0	0	0	0		60-90	0	0	0	1	1	0.25	0.5		60-90	4	3	1	5	0	0	13	2.16667	2.13698
	90-120	0	0	0	0	0	0	0	0		90-120	0	0	0	0	0	0	0	0		90-120	0	0	0	0	0	0	0		90-120	0	0	0	0	0	0	0		90-120	3	2	4	1	3	4	17	2.83333	1.16905
	120-150	0	0	0	0	0	0	0	0		120-150	0	0	0	0	0	0	0	0		120-150	0	0	0	0	0	0	0		120-150	0	0	0	0	0	0	0		120-150	0	0	0	0	2	0	2	0.333333	0.816497
	150-180	0	0	0	0	0	0	0	0		150-180	0	0	0	0	0	0	0	0		150-180	0	0	0	0	0	0	0		150-180	0	0	0	0	0	0	0		150-180	0	0	0	0	0	0	0	0	0
	180-210	0	0	0	0	0	0	0	0		180-210	0	0	0	0	0	0	0	0		180-210	0	0	0	0	0	0	0		180-210	0	0	0	0	0	0	0		180-210	0	0	0	0	0	0	0	0	0
	210-240	0	0	0	0	0	0	0	0		210-240	0	0	0	0	0	0	0	0		210-240	0	0	0	0	0	0	0		210-240	0	0	0	0	0	0	0		210-240	0	0	0	0	0	0	0	0	0
	240-270	0	0	0	0	0	0	0	0		240-270	0	0	0	0	0	0	0	0		240-270	0	0	0	0	0	0	0		240-270	0	0	0	0	0	0	0		240-270	0	0	0	0	0	0	0	0	0
	270-300	0	0	0	0	0	0	0	0		270-300	0	0	0	0	0	0	0	0		270-300	0	0	0	0	0	0	0		270-300	0	0	0	0	0	0	0		270-300	0	0	0	0	0	0	0	0	0
	300-330	0	0	0	0	0	0	0	0		300-330	0	0	0	0	0	0	0	0		300-330	0	0	0	0	0	0	0		300-330	0	0	0	0	0	0	0		300-330	0	0	0	0	0	0	0	0	0
	330-360+	0	0	0	0	0	0	0	0		330-360+	0	0	0	0	0	0	0	0		330-360+	0	0	0	0	0	0	0		330-360+	0	0	0	0	0	0	0		330-360+	0	0	0	0	0	0	0	0	0
	Total #	3	3	4	4	3	17	3.4	0.547723		Total #	2	2	3	3	5	15	3	1.22474		Total #	3	6	4	3	16	2.66667	2.33809		Total #	4	6	4	5	19	4.75	0.957427		Total #	7	5	5	6	5	4	32	5.33333	1.0328
	Proportions							Avg	StDev		Proportions							Avg	StDev		Proportions						Avg	StDev		Proportions						Avg	StDev		Proportions								Avg	StDev
	(-90-0)	0	0	0	0	0		0	0		(-90-0)	0	0	0	0	0		0	0		(-90-0)	0	0	0	0		0	0		(-90-0)	0	0	0	0		0	0		(-90-0)	0	0	0	0	0	0		0	0
	0-30	0	0	0	0	0		0	0		0-30	0	0	0	0	0		0	0		0-30	0	0	0	0.333333		0.0625	0.166667		0-30	0.25	0.333333	0.75	0.4		0.421053	0.219848		0-30	0	0	0	0	0	0		0	0
	30-60	1	1	1	1	1		1	0		30-60	1	1	1	1	1		1	0		30-60	1	1	1	0.666667		0.9375	0.166667		30-60	0.75	0.666667	0.25	0.4		0.526316	0.23214		30-60	0	0	0	0	0	0		0	0
	60-90	0	0	0	0	0		0	0		60-90	0	0	0	0	0		0	0		60-90	0	0	0	0		0	0		60-90	0	0	0	0.2		0.0526316	0.1		60-90	0.571429	0.6	0.2	0.833333	0	0		0.40625	0.349518
	90-120	0	0	0	0	0		0	0		90-120	0	0	0	0	0		0	0		90-120	0	0	0	0		0	0		90-120	0	0	0	0		0	0		90-120	0.428571	0.4	0.8	0.166667	0.6	1		0.53125	0.300059
	120-150	0	0	0	0	0		0	0		120-150	0	0	0	0	0		0	0		120-150	0	0	0	0		0	0		120-150	0	0	0	0		0	0		120-150	0	0	0	0	0.4	0		0.0625	0.163299
	150-180	0	0	0	0	0		0	0		150-180	0	0	0	0	0		0	0		150-180	0	0	0	0		0	0		150-180	0	0	0	0		0	0		150-180	0	0	0	0	0	0		0	0
	180-210	0	0	0	0	0		0	0		180-210	0	0	0	0	0		0	0		180-210	0	0	0	0		0	0		180-210	0	0	0	0		0	0		180-210	0	0	0	0	0	0		0	0
	210-240	0	0	0	0	0		0	0		210-240	0	0	0	0	0		0	0		210-240	0	0	0	0		0	0		210-240	0	0	0	0		0	0		210-240	0	0	0	0	0	0		0	0
	240-270	0	0	0	0	0		0	0		240-270	0	0	0	0	0		0	0		240-270	0	0	0	0		0	0		240-270	0	0	0	0		0	0		240-270	0	0	0	0	0	0		0	0
	270-300	0	0	0	0	0		0	0		270-300	0	0	0	0	0		0	0		270-300	0	0	0	0		0	0		270-300	0	0	0	0		0	0		270-300	0	0	0	0	0	0		0	0
	300-330	0	0	0	0	0		0	0		300-330	0	0	0	0	0		0	0		300-330	0	0	0	0		0	0		300-330	0	0	0	0		0	0		300-330	0	0	0	0	0	0		0	0
	330-360+	0	0	0	0	0		0	0		330-360+	0	0	0	0	0		0	0		330-360+	0	0	0	0		0	0		330-360+	0	0	0	0		0	0		330-360+	0	0	0	0	0	0		0	0
Tip Angle	Branch	LL Rep 1	LL Rep 2	LL Rep 3	LL Rep 4	LL Rep 5					Branch	DD Rep 1	DD Rep 2	DD Rep 3	DD Rep 4	DD Rep 5				Tip Angle	Branch	LL Rep 1	LL Rep 2	LL Rep 3	LL Rep 4					Branch	DD Rep 1	DD Rep 2	DD Rep 3	DD Rep 4				Tip Angle	Branch	LL Rep 1	LL Rep 2	LL Rep 3	LL Rep 4	LL Rep 5	LL Rep 6
	1	95.182	61.809	46.816	56.988	52.425					1	24.034	14.843	6.998	16.854	22.13					1	-10.097	7.776		19.131					1	19.946	7.5	16.572	-9.352					1	216.454	199.502	54.506	151.103	176.517	163.046
	2	96.6	76.044	83.743	73.278	60.09					2	25.073	26.565	26.337	32.775	0.167					2	10.782	2.255		13.678					2	5.355	27.348	-6.194	-8.627					2	215.536	188.557	68.618	107.924	150.123	198.469
	3	111.849	55.814	51.413	95.356	63.172					3			-8.839	33.834	10.397					3	40.704	34.857		-11.017					3	-44.731	-9.332	5.185	27.568					3	156.384	210.347	108.017	118.929	230.928	252.019
	4			64.109	54.499						4					11.887					4		-13.321							4	12.523	-6.848	-10.848	8.892					4	215.731	230.283	61.19	146.744	205.463	264.958
	5										5					21.475					5		-0.489							5		6.179		-7.889					5	183.915	223.308	174.93	183.621	170.857
	6										6										6		-5.392							6		-2.681							6	172.499			139.083
	7										7										7									7									7	188.34
	8										8										8									8									8
																								removed
							Avg	StDev									Avg	StDev								Avg	StDev								Avg	StDev										Avg	StDev
	Average	101.21	64.5557	61.5202	70.0303	58.5623	71.1758	17.3172			Average	24.5535	20.704	8.16533	27.821	13.2112	18.891	8.09932			Average	13.7963	4.281		7.264	8.44711	4.86674			Average	-1.72675	3.69433	1.17875	2.1184	1.31618	2.2787			Average	192.694	210.399	93.4522	141.234	186.778	219.623	174.03	47.918
	StDev	9.2406	10.3909	16.5219	18.8261	5.53397					StDev	0.734684	8.28871	17.617	9.51245	9.05069					StDev	25.5343	16.5974		16.0649					StDev	29.2818	13.4285	12.2747	16.1303					StDev	23.9419	17.0135	50.0629	26.5936	31.6256	47.4454
	Angle Counts						Total	Avg	StDev		Angle Counts						Total	Avg	StDev		Angle Counts					Total	Avg	StDev		Angle Counts					Total	Avg	StDev		Angle Counts							Total	Avg	StDev
	(-90-0)	0	0	0	0	0	0	0	0		(-90-0)	0	0	1	0	0	1	0.2	0.447214		(-90-0)	1	3	0	1	5	0.833333	1.16905		(-90-0)	1	3	2	3	9	2.25	0.957427		(-90-0)	0	0	0	0	0	0	0	0	0
	0-30	0	0	0	0	0	0	0	0		0-30	2	2	2	1	5	12	2.4	1.51658		0-30	1	2	0	2	5	0.833333	0.983192		0-30	3	3	2	2	10	2.5	0.57735		0-30	0	0	0	0	0	0	0	0	0
	30-60	0	1	2	2	1	6	1.2	0.83666		30-60	0	0	0	2	0	2	0.4	0.894427		30-60	1	1	0	0	2	0.333333	0.516398		30-60	0	0	0	0	0	0	0		30-60	0	0	1	0	0	0	1	0.166667	0.408248
	60-90	0	2	2	1	2	7	1.4	0.894427		60-90	0	0	0	0	0	0	0	0		60-90	0	0	0	0	0	0	0		60-90	0	0	0	0	0	0	0		60-90	0	0	2	0	0	0	2	0.333333	0.816497
	90-120	3	0	0	1	0	4	0.8	1.30384		90-120	0	0	0	0	0	0	0	0		90-120	0	0	0	0	0	0	0		90-120	0	0	0	0	0	0	0		90-120	0	0	1	2	0	0	3	0.5	0.83666
	120-150	0	0	0	0	0	0	0	0		120-150	0	0	0	0	0	0	0	0		120-150	0	0	0	0	0	0	0		120-150	0	0	0	0	0	0	0		120-150	0	0	0	2	0	0	2	0.333333	0.816497
	150-180	0	0	0	0	0	0	0	0		150-180	0	0	0	0	0	0	0	0		150-180	0	0	0	0	0	0	0		150-180	0	0	0	0	0	0	0		150-180	2	0	1	1	3	1	8	1.33333	1.0328
	180-210	0	0	0	0	0	0	0	0		180-210	0	0	0	0	0	0	0	0		180-210	0	0	0	0	0	0	0		180-210	0	0	0	0	0	0	0		180-210	2	2	0	1	1	1	7	1.16667	0.752773
	210-240	0	0	0	0	0	0	0	0		210-240	0	0	0	0	0	0	0	0		210-240	0	0	0	0	0	0	0		210-240	0	0	0	0	0	0	0		210-240	3	3	0	0	1	0	7	1.16667	1.47196
	240-270	0	0	0	0	0	0	0	0		240-270	0	0	0	0	0	0	0	0		240-270	0	0	0	0	0	0	0		240-270	0	0	0	0	0	0	0		240-270	0	0	0	0	0	2	2	0.333333	0.816497
	270-300	0	0	0	0	0	0	0	0		270-300	0	0	0	0	0	0	0	0		270-300	0	0	0	0	0	0	0		270-300	0	0	0	0	0	0	0		270-300	0	0	0	0	0	0	0	0	0
	300-330	0	0	0	0	0	0	0	0		300-330	0	0	0	0	0	0	0	0		300-330	0	0	0	0	0	0	0		300-330	0	0	0	0	0	0	0		300-330	0	0	0	0	0	0	0	0	0
	330-360+	0	0	0	0	0	0	0	0		330-360+	0	0	0	0	0	0	0	0		330-360+	0	0	0	0	0	0	0		330-360+	0	0	0	0	0	0	0		330-360+	0	0	0	0	0	0	0	0	0
	Total #	3	3	4	4	3	17	3.4	0.547723		Total #	2	2	3	3	5	15	3	1.22474		Total #	3	6	0	3	12	2	2.44949		Total #	4	6	4	5	19	4.75	0.957427		Total #	7	5	5	6	5	4	32	5.33333	1.0328
	Proportions							Avg	StDev		Proportions							Avg	StDev		Proportions						Avg	StDev		Proportions						Avg	StDev		Proportions								Avg	StDev
	(-90-0)	0	0	0	0	0		0	0		(-90-0)	0	0	0.333333	0	0		0.0666667	0.149071		(-90-0)	0.333333	0.5		0.333333		0.416667	0.096225		(-90-0)	0.25	0.5	0.5	0.6		0.473684	0.149304		(-90-0)	0	0	0	0	0	0		0	0
	0-30	0	0	0	0	0		0	0		0-30	1	1	0.666667	0.333333	1		0.8	0.298142		0-30	0.333333	0.333333		0.666667		0.416667	0.19245		0-30	0.75	0.5	0.5	0.4		0.526316	0.149304		0-30	0	0	0	0	0	0		0	0
	30-60	0	0.333333	0.5	0.5	0.333333		0.352941	0.204124		30-60	0	0	0	0.666667	0		0.133333	0.298142		30-60	0.333333	0.166667		0		0.166667	0.166667		30-60	0	0	0	0		0	0		30-60	0	0	0.2	0	0	0		0.03125	0.0816497
	60-90	0	0.666667	0.5	0.25	0.666667		0.411765	0.288675		60-90	0	0	0	0	0		0	0		60-90	0	0		0		0	0		60-90	0	0	0	0		0	0		60-90	0	0	0.4	0	0	0		0.0625	0.163299
	90-120	1	0	0	0.25	0		0.235294	0.433013		90-120	0	0	0	0	0		0	0		90-120	0	0		0		0	0		90-120	0	0	0	0		0	0		90-120	0	0	0.2	0.333333	0	0		0.09375	0.144016
	120-150	0	0	0	0	0		0	0		120-150	0	0	0	0	0		0	0		120-150	0	0		0		0	0		120-150	0	0	0	0		0	0		120-150	0	0	0	0.333333	0	0		0.0625	0.136083
	150-180	0	0	0	0	0		0	0		150-180	0	0	0	0	0		0	0		150-180	0	0		0		0	0		150-180	0	0	0	0		0	0		150-180	0.285714	0	0.2	0.166667	0.6	0.25		0.25	0.197848
	180-210	0	0	0	0	0		0	0		180-210	0	0	0	0	0		0	0		180-210	0	0		0		0	0		180-210	0	0	0	0		0	0		180-210	0.285714	0.4	0	0.166667	0.2	0.25		0.21875	0.133575
	210-240	0	0	0	0	0		0	0		210-240	0	0	0	0	0		0	0		210-240	0	0		0		0	0		210-240	0	0	0	0		0	0		210-240	0.428571	0.6	0	0	0.2	0		0.21875	0.257724
	240-270	0	0	0	0	0		0	0		240-270	0	0	0	0	0		0	0		240-270	0	0		0		0	0		240-270	0	0	0	0		0	0		240-270	0	0	0	0	0	0.5		0.0625	0.204124
	270-300	0	0	0	0	0		0	0		270-300	0	0	0	0	0		0	0		270-300	0	0		0		0	0		270-300	0	0	0	0		0	0		270-300	0	0	0	0	0	0		0	0
	300-330	0	0	0	0	0		0	0		300-330	0	0	0	0	0		0	0		300-330	0	0		0		0	0		300-330	0	0	0	0		0	0		300-330	0	0	0	0	0	0		0	0
	330-360+	0	0	0	0	0		0	0		330-360+	0	0	0	0	0		0	0		330-360+	0	0		0		0	0		330-360+	0	0	0	0		0	0		330-360+	0	0	0	0	0	0		0	0
[truncated: 37 more columns]

## Sheet: FigS7
Fig S7 raw data
Gene	Light Treatment	Tech Rep	Biological Set Name	Ct	Avg Tech Reps	Amplification Factor	Linearization (Amp Factor ^ -(Ct))
UBC21	72L 1	1	Seedling Shoots	22.1726	22.2522	2.23	1.77596e-08
UBC21	72L 1	2	Seedling Shoots	22.3019
UBC21	72L 1	3	Seedling Shoots	22.2823
UBC21	72L 2	1	Seedling Shoots	22.3261	22.1718		1.89436e-08
UBC21	72L 2	2	Seedling Shoots	22.0878
UBC21	72L 2	3	Seedling Shoots	22.1014
UBC21	72L 3	1	Seedling Shoots	22.3957	22.4733		1.48744e-08
UBC21	72L 3	2	Seedling Shoots	22.6253
UBC21	72L 3	3	Seedling Shoots	22.3989
UBC21	72L 4	1	Seedling Shoots	22.3326	22.3579		1.63165e-08
UBC21	72L 4	2	Seedling Shoots	22.4643
UBC21	72L 4	3	Seedling Shoots	22.2768
UBC21	72D 1	1	Seedling Shoots	22.5547	22.7151		1.22528e-08
UBC21	72D 1	2	Seedling Shoots	22.8156
UBC21	72D 1	3	Seedling Shoots	22.7749
UBC21	72D 2	1	Seedling Shoots	22.6577	22.663		1.27752e-08
UBC21	72D 2	2	Seedling Shoots	22.7233
UBC21	72D 2	3	Seedling Shoots	22.608
UBC21	72D 3	1	Seedling Shoots	22.5561	22.7146		1.22578e-08
UBC21	72D 3	2	Seedling Shoots	22.6332
UBC21	72D 3	3	Seedling Shoots	22.9543
UBC21	72D 4	1	Seedling Shoots	22.5577	22.693		1.24714e-08
UBC21	72D 4	2	Seedling Shoots	22.7696
UBC21	72D 4	3	Seedling Shoots	22.7517
UBC21	72L 1	1	Seedling Roots	20.7375	20.7788		5.7895e-08
UBC21	72L 1	2	Seedling Roots	20.7417
UBC21	72L 1	3	Seedling Roots	20.8572
UBC21	72L 2	1	Seedling Roots	20.5471	20.5178		7.13775e-08
UBC21	72L 2	2	Seedling Roots	20.59
UBC21	72L 2	3	Seedling Roots	20.4161
UBC21	72L 3	1	Seedling Roots	20.4929	20.7331		6.00569e-08
UBC21	72L 3	2	Seedling Roots	20.7389
UBC21	72L 3	3	Seedling Roots	20.9675
UBC21	72L 4	1	Seedling Roots	20.8164	21.0077		4.81865e-08
UBC21	72L 4	2	Seedling Roots	21.1033
UBC21	72L 4	3	Seedling Roots	21.1033
UBC21	72D 1	1	Seedling Roots	22.1968	22.1578		1.9157e-08
UBC21	72D 1	2	Seedling Roots	22.1282
UBC21	72D 1	3	Seedling Roots	22.1484
UBC21	72D 2	1	Seedling Roots	22.1257	22.1144		1.98353e-08
UBC21	72D 2	2	Seedling Roots	22.1296
UBC21	72D 2	3	Seedling Roots	22.0879
UBC21	72D 3	1	Seedling Roots	21.8243	22.0908		2.02148e-08
UBC21	72D 3	2	Seedling Roots	22.0918
UBC21	72D 3	3	Seedling Roots	22.3563
UBC21	72D 4	1	Seedling Roots	22.0244	22.2693		1.75183e-08
UBC21	72D 4	2	Seedling Roots	22.4298
UBC21	72D 4	3	Seedling Roots	22.3537
LAZY1	72L 1	1	Seedling Shoots	26.9462	27.1208	2.19	5.8464e-10
LAZY1	72L 1	2	Seedling Shoots	27.11
LAZY1	72L 1	3	Seedling Shoots	27.3061
LAZY1	72L 2	1	Seedling Shoots	27.2551	27.0203		6.32538e-10
LAZY1	72L 2	2	Seedling Shoots	27.0432
LAZY1	72L 2	3	Seedling Shoots	26.7627
LAZY1	72L 3	1	Seedling Shoots	27.2409	27.066		6.10279e-10
LAZY1	72L 3	2	Seedling Shoots	27.0844
LAZY1	72L 3	3	Seedling Shoots	26.8728
LAZY1	72L 4	1	Seedling Shoots	27.3037	27.1825		5.57025e-10
LAZY1	72L 4	2	Seedling Shoots	27.1277
LAZY1	72L 4	3	Seedling Shoots	27.1161
LAZY1	72D 1	1	Seedling Shoots	26.8458	26.9213		6.83594e-10
LAZY1	72D 1	2	Seedling Shoots	26.9927
LAZY1	72D 1	3	Seedling Shoots	26.9255
LAZY1	72D 2	1	Seedling Shoots	26.9563	26.9735		6.56213e-10
LAZY1	72D 2	2	Seedling Shoots	26.913
LAZY1	72D 2	3	Seedling Shoots	27.0511
LAZY1	72D 3	1	Seedling Shoots	26.9627	27.2794		5.16295e-10
LAZY1	72D 3	2	Seedling Shoots	27.2614
LAZY1	72D 3	3	Seedling Shoots	27.614
LAZY1	72D 4	1	Seedling Shoots	26.6184	26.7819		7.62529e-10
LAZY1	72D 4	2	Seedling Shoots	26.8732
LAZY1	72D 4	3	Seedling Shoots	26.8541
LAZY1	72L 1	1	Seedling Roots	28.9571	28.9137		1.4339e-10
LAZY1	72L 1	2	Seedling Roots	28.7275
LAZY1	72L 1	3	Seedling Roots	29.0563
LAZY1	72L 2	1	Seedling Roots	28.4273	28.3827		2.17407e-10
LAZY1	72L 2	2	Seedling Roots	28.5972
LAZY1	72L 2	3	Seedling Roots	28.1235
LAZY1	72L 3	1	Seedling Roots	28.4213	28.3463		2.23701e-10
LAZY1	72L 3	2	Seedling Roots	28.3137
LAZY1	72L 3	3	Seedling Roots	28.3039
LAZY1	72L 4	1	Seedling Roots	28.4289	28.6662		1.74091e-10
LAZY1	72L 4	2	Seedling Roots	29.0214
LAZY1	72L 4	3	Seedling Roots	28.5482
LAZY1	72D 1	1	Seedling Roots	33.8252	33.6273		3.5627e-12
LAZY1	72D 1	2	Seedling Roots	33.4666
LAZY1	72D 1	3	Seedling Roots	33.5901
LAZY1	72D 2	1	Seedling Roots	36.5969	35.7139		6.94096e-13
LAZY1	72D 2	2	Seedling Roots	35.0795
LAZY1	72D 2	3	Seedling Roots	35.4652
LAZY1	72D 3	1	Seedling Roots	35.6043	35.0637		1.15553e-12
LAZY1	72D 3	2	Seedling Roots	34.0813
LAZY1	72D 3	3	Seedling Roots	35.5055
LAZY1	72D 4	1	Seedling Roots	34.58	34.9965		1.21805e-12
LAZY1	72D 4	2	Seedling Roots	35.1004
LAZY1	72D 4	3	Seedling Roots	35.309
DRO1	72L 1	1	Seedling Shoots	26.5458	26.755	2.05	4.56065e-09
DRO1	72L 1	2	Seedling Shoots	26.9875
DRO1	72L 1	3	Seedling Shoots	26.7317
DRO1	72L 2	1	Seedling Shoots	27.4363	27.4272		2.81499e-09
DRO1	72L 2	2	Seedling Shoots	27.4303
DRO1	72L 2	3	Seedling Shoots	27.415
DRO1	72L 3	1	Seedling Shoots	27.0341	27.3068		3.06893e-09
DRO1	72L 3	2	Seedling Shoots	27.3631
DRO1	72L 3	3	Seedling Shoots	27.5233
DRO1	72L 4	1	Seedling Shoots	27.7008	27.7255		2.2723e-09
DRO1	72L 4	2	Seedling Shoots	27.9422
DRO1	72L 4	3	Seedling Shoots	27.5335
DRO1	72D 1	1	Seedling Shoots	23.5638	23.5223		4.6435e-08
DRO1	72D 1	2	Seedling Shoots	23.4817
DRO1	72D 1	3	Seedling Shoots	23.5213
DRO1	72D 2	1	Seedling Shoots	23.4505	23.7077		4.06474e-08
DRO1	72D 2	2	Seedling Shoots	23.6225
DRO1	72D 2	3	Seedling Shoots	24.0501
DRO1	72D 3	1	Seedling Shoots	24.0257	23.9302		3.46465e-08
DRO1	72D 3	2	Seedling Shoots	23.5174
DRO1	72D 3	3	Seedling Shoots	24.2476
DRO1	72D 4	1	Seedling Shoots	22.7696	23.3166		5.38235e-08
DRO1	72D 4	2	Seedling Shoots	23.6081
DRO1	72D 4	3	Seedling Shoots	23.572
DRO1	72L 1	1	Seedling Roots	23.8958	24.1429		2.97415e-08
DRO1	72L 1	2	Seedling Roots	24.4157
DRO1	72L 1	3	Seedling Roots	24.1172
DRO1	72L 2	1	Seedling Roots	23.7342	23.7883		3.83635e-08
DRO1	72L 2	2	Seedling Roots	23.6915
DRO1	72L 2	3	Seedling Roots	23.9391
DRO1	72L 3	1	Seedling Roots	23.5401	23.9939		3.30992e-08
DRO1	72L 3	2	Seedling Roots	24.1736
DRO1	72L 3	3	Seedling Roots	24.2679
DRO1	72L 4	1	Seedling Roots	24.0525	24.3016		2.6538e-08
DRO1	72L 4	2	Seedling Roots	24.655
DRO1	72L 4	3	Seedling Roots	24.1974
DRO1	72D 1	1	Seedling Roots	25.8394	25.9377		8.20027e-09
DRO1	72D 1	2	Seedling Roots	26.0837
DRO1	72D 1	3	Seedling Roots	25.89
DRO1	72D 2	1	Seedling Roots	25.2905	25.53		1.0988e-08
DRO1	72D 2	2	Seedling Roots	25.5913
DRO1	72D 2	3	Seedling Roots	25.7082
DRO1	72D 3	1	Seedling Roots	25.5266	25.5858		1.05566e-08
DRO1	72D 3	2	Seedling Roots	25.5121
DRO1	72D 3	3	Seedling Roots	25.7187
DRO1	72D 4	1	Seedling Roots	25.0998	25.1731		1.41969e-08
DRO1	72D 4	2	Seedling Roots	25.3214
DRO1	72D 4	3	Seedling Roots	25.098
DRO2	72L 1	1	Seedling Shoots	33.1039	32.8366	2.12	1.92418e-11
DRO2	72L 1	2	Seedling Shoots	32.7654
DRO2	72L 1	3	Seedling Shoots	32.6404
DRO2	72L 2	1	Seedling Shoots	32.9076	33.4592		1.20524e-11
DRO2	72L 2	2	Seedling Shoots	34.335
DRO2	72L 2	3	Seedling Shoots	33.1349
DRO2	72L 3	1	Seedling Shoots	32.5816	32.8084		1.96538e-11
DRO2	72L 3	2	Seedling Shoots	33.0625
DRO2	72L 3	3	Seedling Shoots	32.7811
DRO2	72L 4	1	Seedling Shoots	32.3982	32.3063		2.86618e-11
DRO2	72L 4	2	Seedling Shoots	32.476
DRO2	72L 4	3	Seedling Shoots	32.0447
DRO2	72D 1	1	Seedling Shoots	28.138	28.3351		5.66573e-10
DRO2	72D 1	2	Seedling Shoots	28.3948
DRO2	72D 1	3	Seedling Shoots	28.4724
DRO2	72D 2	1	Seedling Shoots	28.433	28.5282		4.90021e-10
DRO2	72D 2	2	Seedling Shoots	28.5688
DRO2	72D 2	3	Seedling Shoots	28.583
DRO2	72D 3	1	Seedling Shoots	28.1262	28.3403		5.64329e-10
DRO2	72D 3	2	Seedling Shoots	28.4053
DRO2	72D 3	3	Seedling Shoots	28.4896
DRO2	72D 4	1	Seedling Shoots	28.078	28.2732		5.9351e-10
DRO2	72D 4	2	Seedling Shoots	28.4936
DRO2	72D 4	3	Seedling Shoots	28.2481
DRO2	72L 1	1	Seedling Roots	26.5106	26.4188		2.39112e-09
DRO2	72L 1	2	Seedling Roots	26.3465
DRO2	72L 1	3	Seedling Roots	26.3992
DRO2	72L 2	1	Seedling Roots	26.2107	26.0176		3.23234e-09
DRO2	72L 2	2	Seedling Roots	25.9612
DRO2	72L 2	3	Seedling Roots	25.881
DRO2	72L 3	1	Seedling Roots	25.8758	26.0679		3.11257e-09
DRO2	72L 3	2	Seedling Roots	26.1455
DRO2	72L 3	3	Seedling Roots	26.1824
DRO2	72L 4	1	Seedling Roots	25.8076	25.8896		3.55877e-09
DRO2	72L 4	2	Seedling Roots	25.8054
DRO2	72L 4	3	Seedling Roots	26.0557
DRO2	72D 1	1	Seedling Roots	27.4618	27.3032		1.23021e-09
DRO2	72D 1	2	Seedling Roots	27.1993
DRO2	72D 1	3	Seedling Roots	27.2486
DRO2	72D 2	1	Seedling Roots	27.0988	27.1987		1.33077e-09
DRO2	72D 2	2	Seedling Roots	27.0284
DRO2	72D 2	3	Seedling Roots	27.4688
DRO2	72D 3	1	Seedling Roots	27.1998	27.4889		1.07003e-09
DRO2	72D 3	2	Seedling Roots	27.6441
DRO2	72D 3	3	Seedling Roots	27.6227
DRO2	72D 4	1	Seedling Roots	27.1089	27.2882		1.2442e-09
DRO2	72D 4	2	Seedling Roots	27.4726
DRO2	72D 4	3	Seedling Roots	27.283
LAZY6	72L 1	1	Seedling Shoots	29.4196	29.8057	2.05	5.10441e-10
LAZY6	72L 1	2	Seedling Shoots	29.9635
LAZY6	72L 1	3	Seedling Shoots	30.0341
LAZY6	72L 2	1	Seedling Shoots	29.7845	29.9735		4.5252e-10
LAZY6	72L 2	2	Seedling Shoots	29.9248
LAZY6	72L 2	3	Seedling Shoots	30.2113
LAZY6	72L 3	1	Seedling Shoots	30.8618	30.8621		2.39115e-10
LAZY6	72L 3	2	Seedling Shoots	31.004
LAZY6	72L 3	3	Seedling Shoots	30.7206
LAZY6	72L 4	1	Seedling Shoots	30.3142	30.3349		3.49123e-10
LAZY6	72L 4	2	Seedling Shoots	30.5136
LAZY6	72L 4	3	Seedling Shoots	30.1769
LAZY6	72D 1	1	Seedling Shoots	32.7079	32.6051		6.84279e-11
LAZY6	72D 1	2	Seedling Shoots	32.6872
LAZY6	72D 1	3	Seedling Shoots	32.4202
LAZY6	72D 2	1	Seedling Shoots	33.6908	32.8646		5.67979e-11
LAZY6	72D 2	2	Seedling Shoots	32.5959
LAZY6	72D 2	3	Seedling Shoots	32.3072
LAZY6	72D 3	1	Seedling Shoots	31.8817	31.9078		1.12884e-10
LAZY6	72D 3	2	Seedling Shoots	31.5994
LAZY6	72D 3	3	Seedling Shoots	32.2422
LAZY6	72D 4	1	Seedling Shoots	31.2884	31.3492		1.68559e-10
LAZY6	72D 4	2	Seedling Shoots	31.4005
LAZY6	72D 4	3	Seedling Shoots	31.3588
LAZY6	72L 1	1	Seedling Roots	30.468	30.3713		3.4013e-10
LAZY6	72L 1	2	Seedling Roots	30.3218
LAZY6	72L 1	3	Seedling Roots	30.3239
LAZY6	72L 2	1	Seedling Roots	29.9715	29.8672		4.88426e-10
LAZY6	72L 2	2	Seedling Roots	29.363
LAZY6	72L 2	3	Seedling Roots	30.2669
LAZY6	72L 3	1	Seedling Roots	29.7465	30.1864		3.88408e-10
LAZY6	72L 3	2	Seedling Roots	30.4982
LAZY6	72L 3	3	Seedling Roots	30.3143
LAZY6	72L 4	1	Seedling Roots	30.0465	30.0582		4.25828e-10
LAZY6	72L 4	2	Seedling Roots	30.1536
LAZY6	72L 4	3	Seedling Roots	29.9745
LAZY6	72D 1	1	Seedling Roots	29.1628	29.0687		8.66426e-10
LAZY6	72D 1	2	Seedling Roots	29.0422
LAZY6	72D 1	3	Seedling Roots	29.001
LAZY6	72D 2	1	Seedling Roots	28.2395	28.1817		1.63775e-09
LAZY6	72D 2	2	Seedling Roots	27.9943
LAZY6	72D 2	3	Seedling Roots	28.3113
LAZY6	72D 3	1	Seedling Roots	28.98	29.0576		8.73327e-10
LAZY6	72D 3	2	Seedling Roots	29.0201
LAZY6	72D 3	3	Seedling Roots	29.1728
LAZY6	72D 4	1	Seedling Roots	28.8216	28.9645		9.33666e-10
LAZY6	72D 4	2	Seedling Roots	28.9644
LAZY6	72D 4	3	Seedling Roots	29.1077
